# Supplementary material for: Estimated standard values of aerobic capacity according to sex and age in a Japanese population: A scoping review
Source: PLoS One. 2023 Sep 15;18(9):e0286936. doi: 10.1371/journal.pone.0286936 (PMC10503723; doi:10.1371/journal.pone.0286936)
Supplement: S2 File — (XLSX) [file pone.0286936.s003.xlsx]

## Sheet: Sheet1
Search methods	Database	Author	Year	Country	Exercise mode	Samples	Sex	Age (year)			Height (cm)		Body weight (kg)		BMI		VO2peak/kg (mL/kg/min)			AT (mL/kg/min)			Characteristic	Smoking	Protocol	Method
								Mean	SD	Range	Mean	SD	Mean	SD	Mean	SD	Mean	SD	Range	Mean	SD	Range
Systematic search	Pubmed	Ashikaga et al	2021	Japan	Cycle	62	Men	24.5	NA	20-29	172.5	5	65.5	7	22	2	36	5	NA	18.8	3.3	NA	Healthy	Exclusion	Ramp, 10 or 20 W/min increments	AE-300S, Minato Medical Science, CPEX-1, Inter Reha, breath by breath, time average data every 3 seconds, average breath data every 8 breaths
Systematic search	Pubmed	Ashikaga et al	2021	Japan	Cycle	46	Men	34.5	NA	30-39	172	5.8	66.7	9.1	22.4	2.1	33	5.3	NA	17.4	3.3	NA	Healthy	Exclusion	Ramp, 10 or 20 W/min increments	AE-300S, Minato Medical Science, CPEX-1, Inter Reha, breath by breath, time average data every 3 seconds, average breath data every 8 breaths
Systematic search	Pubmed	Ashikaga et al	2021	Japan	Cycle	39	Men	44.5	NA	40-49	170	4.9	66.5	6.4	23	1.9	29.4	3.8	NA	16	2.8	NA	Healthy	Exclusion	Ramp, 10 or 20 W/min increments	AE-300S, Minato Medical Science, CPEX-1, Inter Reha, breath by breath, time average data every 3 seconds, average breath data every 8 breaths
Systematic search	Pubmed	Ashikaga et al	2021	Japan	Cycle	60	Men	54.5	NA	50-59	169	5.6	66.3	6.2	23.2	1.7	26.4	4	NA	15.1	2.3	NA	Healthy	Exclusion	Ramp, 10 or 20 W/min increments	AE-300S, Minato Medical Science, CPEX-1, Inter Reha, breath by breath, time average data every 3 seconds, average breath data every 8 breaths
Systematic search	Pubmed	Ashikaga et al	2021	Japan	Cycle	47	Men	64.5	NA	60-69	167.1	6	66	6.8	23.6	2	24.8	4.2	NA	14.8	2.4	NA	Healthy	Exclusion	Ramp, 10 or 20 W/min increments	AE-300S, Minato Medical Science, CPEX-1, Inter Reha, breath by breath, time average data every 3 seconds, average breath data every 8 breaths
Systematic search	Pubmed	Ashikaga et al	2021	Japan	Cycle	20	Men	74	NA	70-78	163.5	4.9	62.8	5.2	23.5	1.4	24.7	4.1	NA	15	2.8	NA	Healthy	Exclusion	Ramp, 10 or 20 W/min increments	AE-300S, Minato Medical Science, CPEX-1, Inter Reha, breath by breath, time average data every 3 seconds, average breath data every 8 breaths
Systematic search	Pubmed	Ashikaga et al	2021	Japan	Cycle	62	Women	24.5	NA	20-29	159.1	4.4	51.6	5.1	20.4	1.6	29.7	3.9	NA	16.9	2.6	NA	Healthy	Exclusion	Ramp, 10 or 20 W/min increments	AE-300S, Minato Medical Science, CPEX-1, Inter Reha, breath by breath, time average data every 3 seconds, average breath data every 8 breaths
Systematic search	Pubmed	Ashikaga et al	2021	Japan	Cycle	36	Women	34.5	NA	30-39	159.1	5.1	51.2	5.9	20	1.7	29.4	4.5	NA	16.9	3.2	NA	Healthy	Exclusion	Ramp, 10 or 20 W/min increments	AE-300S, Minato Medical Science, CPEX-1, Inter Reha, breath by breath, time average data every 3 seconds, average breath data every 8 breaths
Systematic search	Pubmed	Ashikaga et al	2021	Japan	Cycle	43	Women	44.5	NA	40-49	156.1	5.5	52	5.8	21.3	1.8	26.8	5.1	NA	15.6	2.8	NA	Healthy	Exclusion	Ramp, 10 or 20 W/min increments	AE-300S, Minato Medical Science, CPEX-1, Inter Reha, breath by breath, time average data every 3 seconds, average breath data every 8 breaths
Systematic search	Pubmed	Ashikaga et al	2021	Japan	Cycle	48	Women	54.5	NA	50-59	155.4	5.6	52.6	5.7	21.8	1.9	24.4	4.3	NA	15	2.8	NA	Healthy	Exclusion	Ramp, 10 or 20 W/min increments	AE-300S, Minato Medical Science, CPEX-1, Inter Reha, breath by breath, time average data every 3 seconds, average breath data every 8 breaths
Systematic search	Pubmed	Ashikaga et al	2021	Japan	Cycle	50	Women	64.5	NA	60-69	153	5	51.3	5.1	21.9	2.1	22.7	3.7	NA	14.7	3	NA	Healthy	Exclusion	Ramp, 10 or 20 W/min increments	AE-300S, Minato Medical Science, CPEX-1, Inter Reha, breath by breath, time average data every 3 seconds, average breath data every 8 breaths
Systematic search	Pubmed	Ashikaga et al	2021	Japan	Cycle	16	Women	74	NA	70-78	154.3	5.3	52.7	4	22.2	2.1	20.8	3	NA	13.5	2.5	NA	Healthy	Exclusion	Ramp, 10 or 20 W/min increments	AE-300S, Minato Medical Science, CPEX-1, Inter Reha, breath by breath, time average data every 3 seconds, average breath data every 8 breaths
Systematic search	Pubmed	Itoh et al	2013	Japan	Cycle	65	Men	24.5	NA	20-29	NA	NA	NA	NA	NA	NA	36.05	5.23	NA	19.14	3.6	NA	Healthy	Exclusion	Ramp, 10 or 20 or 30 W/min increments	AE-300S, Minato Medical Science, CPEX-1, Inter Reha, breath by breath, time average data every 3 seconds, average breath data every 8 breaths
Systematic search	Pubmed	Itoh et al	2013	Japan	Cycle	46	Men	34.5	NA	30-39	NA	NA	NA	NA	NA	NA	33.09	5.38	NA	18.41	3.23	NA	Healthy	Exclusion	Ramp, 10 or 20 or 30 W/min increments	AE-300S, Minato Medical Science, CPEX-1, Inter Reha, breath by breath, time average data every 3 seconds, average breath data every 8 breaths
Systematic search	Pubmed	Itoh et al	2013	Japan	Cycle	38	Men	44.5	NA	40-49	NA	NA	NA	NA	NA	NA	29.44	3.8	NA	16.37	2.99	NA	Healthy	Exclusion	Ramp, 10 or 20 or 30 W/min increments	AE-300S, Minato Medical Science, CPEX-1, Inter Reha, breath by breath, time average data every 3 seconds, average breath data every 8 breaths
Systematic search	Pubmed	Itoh et al	2013	Japan	Cycle	60	Men	54.5	NA	50-59	NA	NA	NA	NA	NA	NA	26.38	3.96	NA	15.37	2.37	NA	Healthy	Exclusion	Ramp, 10 or 20 or 30 W/min increments	AE-300S, Minato Medical Science, CPEX-1, Inter Reha, breath by breath, time average data every 3 seconds, average breath data every 8 breaths
Systematic search	Pubmed	Itoh et al	2013	Japan	Cycle	45	Men	64.5	NA	60-69	NA	NA	NA	NA	NA	NA	24.8	4.18	NA	15.17	2.49	NA	Healthy	Exclusion	Ramp, 10 or 20 or 30 W/min increments	AE-300S, Minato Medical Science, CPEX-1, Inter Reha, breath by breath, time average data every 3 seconds, average breath data every 8 breaths
Systematic search	Pubmed	Itoh et al	2013	Japan	Cycle	18	Men	74.5	NA	70-79	NA	NA	NA	NA	NA	NA	24.66	4.18	NA	15.25	2.82	NA	Healthy	Exclusion	Ramp, 10 or 20 or 30 W/min increments	AE-300S, Minato Medical Science, CPEX-1, Inter Reha, breath by breath, time average data every 3 seconds, average breath data every 8 breaths
Systematic search	Pubmed	Itoh et al	2013	Japan	Cycle	64	Women	24.5	NA	20-29	NA	NA	NA	NA	NA	NA	30.04	4.22	NA	17.46	2.64	NA	Healthy	Exclusion	Ramp, 10 or 20 or 30 W/min increments	AE-300S, Minato Medical Science, CPEX-1, Inter Reha, breath by breath, time average data every 3 seconds, average breath data every 8 breaths
Systematic search	Pubmed	Itoh et al	2013	Japan	Cycle	37	Women	34.5	NA	30-39	NA	NA	NA	NA	NA	NA	29.72	4.9	NA	17.64	3.54	NA	Healthy	Exclusion	Ramp, 10 or 20 or 30 W/min increments	AE-300S, Minato Medical Science, CPEX-1, Inter Reha, breath by breath, time average data every 3 seconds, average breath data every 8 breaths
Systematic search	Pubmed	Itoh et al	2013	Japan	Cycle	42	Women	44.5	NA	40-49	NA	NA	NA	NA	NA	NA	27.04	5.31	NA	16.07	2.83	NA	Healthy	Exclusion	Ramp, 10 or 20 or 30 W/min increments	AE-300S, Minato Medical Science, CPEX-1, Inter Reha, breath by breath, time average data every 3 seconds, average breath data every 8 breaths
Systematic search	Pubmed	Itoh et al	2013	Japan	Cycle	44	Women	54.5	NA	50-59	NA	NA	NA	NA	NA	NA	24.39	4.33	NA	15.35	2.83	NA	Healthy	Exclusion	Ramp, 10 or 20 or 30 W/min increments	AE-300S, Minato Medical Science, CPEX-1, Inter Reha, breath by breath, time average data every 3 seconds, average breath data every 8 breaths
Systematic search	Pubmed	Itoh et al	2013	Japan	Cycle	48	Women	64.5	NA	60-69	NA	NA	NA	NA	NA	NA	22.7	3.76	NA	14.99	2.87	NA	Healthy	Exclusion	Ramp, 10 or 20 or 30 W/min increments	AE-300S, Minato Medical Science, CPEX-1, Inter Reha, breath by breath, time average data every 3 seconds, average breath data every 8 breaths
Systematic search	Pubmed	Itoh et al	2013	Japan	Cycle	16	Women	74.5	NA	70-79	NA	NA	NA	NA	NA	NA	20.799	3.04	NA	14.09	2.5	NA	Healthy	Exclusion	Ramp, 10 or 20 or 30 W/min increments	AE-300S, Minato Medical Science, CPEX-1, Inter Reha, breath by breath, time average data every 3 seconds, average breath data every 8 breaths
Systematic search	Pubmed	Itoh et al	2013	Japan	Run	18	Men	24.5	NA	20-29	NA	NA	NA	NA	NA	NA	52.68	6.52	NA	28.1	3.65	NA	Healthy	Exclusion	Ramp, 2 or 3 or 4 mL/min increments	AE-300S, Minato Medical Science, CPEX-1, Inter Reha, breath by breath, time average data every 3 seconds, average breath data every 8 breaths
Systematic search	Pubmed	Itoh et al	2013	Japan	Run	25	Men	34.5	NA	30-39	NA	NA	NA	NA	NA	NA	40.84	5.9	NA	22.35	3.59	NA	Healthy	Exclusion	Ramp, 2 or 3 or 4 mL/min increments	AE-300S, Minato Medical Science, CPEX-1, Inter Reha, breath by breath, time average data every 3 seconds, average breath data every 8 breaths
Systematic search	Pubmed	Itoh et al	2013	Japan	Run	16	Men	44.5	NA	40-49	NA	NA	NA	NA	NA	NA	38.83	5.4	NA	21.96	4.13	NA	Healthy	Exclusion	Ramp, 2 or 3 or 4 mL/min increments	AE-300S, Minato Medical Science, CPEX-1, Inter Reha, breath by breath, time average data every 3 seconds, average breath data every 8 breaths
Systematic search	Pubmed	Itoh et al	2013	Japan	Run	15	Men	54.5	NA	50-59	NA	NA	NA	NA	NA	NA	32.41	4.75	NA	19.89	1.89	NA	Healthy	Exclusion	Ramp, 2 or 3 or 4 mL/min increments	AE-300S, Minato Medical Science, CPEX-1, Inter Reha, breath by breath, time average data every 3 seconds, average breath data every 8 breaths
Systematic search	Pubmed	Itoh et al	2013	Japan	Run	17	Men	64.5	NA	60-69	NA	NA	NA	NA	NA	NA	29.32	3.06	NA	19.1	3.2	NA	Healthy	Exclusion	Ramp, 2 or 3 or 4 mL/min increments	AE-300S, Minato Medical Science, CPEX-1, Inter Reha, breath by breath, time average data every 3 seconds, average breath data every 8 breaths
Systematic search	Pubmed	Itoh et al	2013	Japan	Run	6	Men	74.5	NA	70-79	NA	NA	NA	NA	NA	NA	25.83	1.99	NA	18.73	1.83	NA	Healthy	Exclusion	Ramp, 2 or 3 or 4 mL/min increments	AE-300S, Minato Medical Science, CPEX-1, Inter Reha, breath by breath, time average data every 3 seconds, average breath data every 8 breaths
Systematic search	Pubmed	Itoh et al	2013	Japan	Run	17	Women	24.5	NA	20-29	NA	NA	NA	NA	NA	NA	35.33	4.86	NA	20.41	3.36	NA	Healthy	Exclusion	Ramp, 2 or 3 or 4 mL/min increments	AE-300S, Minato Medical Science, CPEX-1, Inter Reha, breath by breath, time average data every 3 seconds, average breath data every 8 breaths
Systematic search	Pubmed	Itoh et al	2013	Japan	Run	14	Women	34.5	NA	30-39	NA	NA	NA	NA	NA	NA	33.39	3.85	NA	19.48	2.43	NA	Healthy	Exclusion	Ramp, 2 or 3 or 4 mL/min increments	AE-300S, Minato Medical Science, CPEX-1, Inter Reha, breath by breath, time average data every 3 seconds, average breath data every 8 breaths
Systematic search	Pubmed	Itoh et al	2013	Japan	Run	15	Women	44.5	NA	40-49	NA	NA	NA	NA	NA	NA	31.55	4.41	NA	19.59	3.19	NA	Healthy	Exclusion	Ramp, 2 or 3 or 4 mL/min increments	AE-300S, Minato Medical Science, CPEX-1, Inter Reha, breath by breath, time average data every 3 seconds, average breath data every 8 breaths
Systematic search	Pubmed	Itoh et al	2013	Japan	Run	18	Women	54.5	NA	50-59	NA	NA	NA	NA	NA	NA	30.26	4.77	NA	19.01	2.89	NA	Healthy	Exclusion	Ramp, 2 or 3 or 4 mL/min increments	AE-300S, Minato Medical Science, CPEX-1, Inter Reha, breath by breath, time average data every 3 seconds, average breath data every 8 breaths
Systematic search	Pubmed	Itoh et al	2013	Japan	Run	22	Women	64.5	NA	60-69	NA	NA	NA	NA	NA	NA	26.26	3.17	NA	16.73	2.8	NA	Healthy	Exclusion	Ramp, 2 or 3 or 4 mL/min increments	AE-300S, Minato Medical Science, CPEX-1, Inter Reha, breath by breath, time average data every 3 seconds, average breath data every 8 breaths
Systematic search	Pubmed	Itoh et al	2013	Japan	Run	7	Women	74.5	NA	70-79	NA	NA	NA	NA	NA	NA	26.89	2.36	NA	18.51	1.63	NA	Healthy	Exclusion	Ramp, 2 or 3 or 4 mL/min increments	AE-300S, Minato Medical Science, CPEX-1, Inter Reha, breath by breath, time average data every 3 seconds, average breath data every 8 breaths
Systematic search	Pubmed	Kunitomi et al	2000	Japan	Cycle	19	Men	45	3	40-49	168	4	66.8	0.9	23.7	3.3	NA	NA	NA	14	1.75	NA	Healthy	NA	Jones et al (1985) protocol, Set intensity to reach predicted VO2max in 10 minutes	MMC Horizon System 4400tc, Sensor Medics Corp, breath by breath
Systematic search	Pubmed	Kunitomi et al	2000	Japan	Cycle	21	Men	54	3	50-59	167	7	67.8	10.8	24.3	3.5	NA	NA	NA	14	1.4	NA	Healthy	NA	Jones et al (1985) protocol, Set intensity to reach predicted VO2max in 10 minutes	MMC Horizon System 4400tc, Sensor Medics Corp, breath by breath
Systematic search	Pubmed	Kunitomi et al	2000	Japan	Cycle	16	Men	63	2	60-69	164	7	62.8	9	23.5	3	NA	NA	NA	13.3	1.75	NA	Healthy	NA	Jones et al (1985) protocol, Set intensity to reach predicted VO2max in 10 minutes	MMC Horizon System 4400tc, Sensor Medics Corp, breath by breath
Systematic search	Pubmed	Tamiya	1991	Japan	Cycle	64	Men	10.5	NA	6-15	NA	NA	NA	NA	NA	NA	62.3	12.6	NA	NA	NA	NA	Healthy	NA	3 stages, 4 minutes each stage, HR 120, 140, 160 bpm intensity	Estimation method: the Astrand's nomogram
Systematic search	Pubmed	Tamiya	1991	Japan	Cycle	48	Women	10.5	NA	6-15	NA	NA	NA	NA	NA	NA	53.8	12.4	NA	NA	NA	NA	Healthy	NA	3 stages, 4 minutes each stage, HR 120, 140, 160 bpm intensity	Estimation method: the Astrand's nomogram
Systematic search	Pubmed	Tamiya	1991	Japan	Cycle	6	Men	25	NA	20-30	NA	NA	NA	NA	NA	NA	47.9	8.7	NA	NA	NA	NA	Healthy	NA	3 stages, 4 minutes each stage, HR 120, 140, 160 bpm intensity	Estimation method: the Astrand's nomogram
Systematic search	Pubmed	Tamiya	1991	Japan	Cycle	21	Women	25	NA	20-30	NA	NA	NA	NA	NA	NA	42.4	7.3	NA	NA	NA	NA	Healthy	NA	3 stages, 4 minutes each stage, HR 120, 140, 160 bpm intensity	Estimation method: the Astrand's nomogram
Systematic search	Ichushi-Web	Sawada et al	2012	Japan	Cycle	2663	Men	27	NA	25-28	NA	NA	NA	NA	22.3	2.5	40.4	6.8	NA	NA	NA	NA	Workers (Tokyo Gas)	Include(71.2%)	3 stages, 4 minutes each stage, Terminates at 85% of age-predicted HRmax	Estimation method: the Astrand's nomogram
Systematic search	Ichushi-Web	Sawada et al	2012	Japan	Cycle	3035	Men	34	NA	32-36	NA	NA	NA	NA	22.8	2.5	36.8	6.4	NA	NA	NA	NA	Workers (Tokyo Gas)	Include (64.4%)	3 stages, 4 minutes each stage, Terminates at 85% of age-predicted HRmax	Estimation method: the Astrand's nomogram
Systematic search	Ichushi-Web	Sawada et al	2012	Japan	Cycle	2295	Men	43	NA	41-46	NA	NA	NA	NA	22.9	2.4	34.4	6	NA	NA	NA	NA	Workers (Tokyo Gas)	Include (55.6%)	3 stages, 4 minutes each stage, Terminates at 85% of age-predicted HRmax	Estimation method: the Astrand's nomogram
Systematic search	Ichushi-Web	Sawada et al	2012	Japan	Cycle	942	Men	53	NA	51-55	NA	NA	NA	NA	22.7	2.7	33.2	5.8	NA	NA	NA	NA	Workers (Tokyo Gas)	Include (58.7%)	3 stages, 4 minutes each stage, Terminates at 85% of age-predicted HRmax	Estimation method: the Astrand's nomogram
Systematic search	Ichushi-Web	Kuroda et al	2011	Japan	Cycle	14	Men	26.3	1.9	20-29	173.4	4.6	71.8	12.2	24	4.8	39.2	5.4	NA	NA	NA	NA	Healthy with no exercise habits	NA	Ramp, Terminates at predicted HRmax ±10, R 1.0-1.5, RPE 19-20, LA >10	AE-300S, Minato Medical Science
Systematic search	Ichushi-Web	Kuroda et al	2011	Japan	Cycle	14	Men	35.7	2.8	30-39	172.04	7.1	79.6	16.4	26.8	4.6	33.2	3.2	NA	NA	NA	NA	Healthy with no exercise habits	NA	Ramp, Terminates at predicted HRmax ±10, R 1.0-1.5, RPE 19-20, LA >10	AE-300S, Minato Medical Science
Systematic search	Ichushi-Web	Kuroda et al	2011	Japan	Cycle	23	Men	46.1	2.5	40-49	170.1	6.8	72	9.4	24.9	2.8	31.9	6.1	NA	NA	NA	NA	Healthy with no exercise habits	NA	Ramp, Terminates at predicted HRmax ±10, R 1.0-1.5, RPE 19-20, LA >10	AE-300S, Minato Medical Science
Systematic search	Ichushi-Web	Kuroda et al	2011	Japan	Cycle	40	Men	54.5	2.9	50-59	170.2	6	74.4	10.44	25.6	2.8	27.7	5.5	NA	NA	NA	NA	Healthy with no exercise habits	NA	Ramp, Terminates at predicted HRmax ±10, R 1.0-1.5, RPE 19-20, LA >10	AE-300S, Minato Medical Science
Systematic search	Ichushi-Web	Kuroda et al	2011	Japan	Cycle	50	Men	63.6	2.9	60-69	166.9	5	68.3	8.9	24.5	2.8	25.3	5.3	NA	NA	NA	NA	Healthy with no exercise habits	NA	Ramp, Terminates at predicted HRmax ±10, R 1.0-1.5, RPE 19-20, LA >10	AE-300S, Minato Medical Science
Systematic search	Ichushi-Web	Kuroda et al	2011	Japan	Cycle	25	Women	25.2	2.8	20-29	158.7	5.6	59.6	15.1	23.6	5.6	29	4.6	NA	NA	NA	NA	Healthy with no exercise habits	NA	Ramp, Terminates at predicted HRmax ±10, R 1.0-1.5, RPE 19-20, LA >10	AE-300S, Minato Medical Science
Systematic search	Ichushi-Web	Kuroda et al	2011	Japan	Cycle	40	Women	34.8	2.5	30-39	157.6	4.6	62.5	12.9	25.1	5	28	3.2	NA	NA	NA	NA	Healthy with no exercise habits	NA	Ramp, Terminates at predicted HRmax ±10, R 1.0-1.5, RPE 19-20, LA >10	AE-300S, Minato Medical Science
Systematic search	Ichushi-Web	Kuroda et al	2011	Japan	Cycle	50	Women	44.6	2.9	40-49	158.4	5.3	63.4	11.2	25.3	4.2	24.1	3.9	NA	NA	NA	NA	Healthy with no exercise habits	NA	Ramp, Terminates at predicted HRmax ±10, R 1.0-1.5, RPE 19-20, LA >10	AE-300S, Minato Medical Science
Systematic search	Ichushi-Web	Kuroda et al	2011	Japan	Cycle	112	Women	54.2	2.6	50-59	156	5.3	59.3	10	24.3	3.8	23.7	4.5	NA	NA	NA	NA	Healthy with no exercise habits	NA	Ramp, Terminates at predicted HRmax ±10, R 1.0-1.5, RPE 19-20, LA >10	AE-300S, Minato Medical Science
Systematic search	Ichushi-Web	Kuroda et al	2011	Japan	Cycle	60	Women	63.3	3	60-69	155.4	4.4	58.9	8.5	24.4	3.3	22.3	3.8	NA	NA	NA	NA	Healthy with no exercise habits	NA	Ramp, Terminates at predicted HRmax ±10, R 1.0-1.5, RPE 19-20, LA >10	AE-300S, Minato Medical Science
Systematic search	Ichushi-Web	Suzuki et al	2009	Japan	Run	98	Men	22.5	NA	20-25	NA	NA	NA	NA	NA	NA	57.9	NA	39.4-76.3	NA	NA	NA	Healthy	NA	Incremental load or Steady-state load, or Ramp, Terminates at predicted >95% HRmax, R >1.1, LA >7 mM	Douglas bag method, automated breath gas analysis method (mixing chamber, breath by breath)
Systematic search	Ichushi-Web	Suzuki et al	2009	Japan	Run	26	Men	27.5	NA	25-30	NA	NA	NA	NA	NA	NA	55	NA	37.4-72.4	NA	NA	NA	Healthy	NA	Incremental load or Steady-state load, or Ramp, Terminates at predicted >95% HRmax, R >1.1, LA >7 mM	Douglas bag method, automated breath gas analysis method (mixing chamber, breath by breath)
Systematic search	Ichushi-Web	Suzuki et al	2009	Japan	Run	20	Men	32.5	NA	30-35	NA	NA	NA	NA	NA	NA	52.1	NA	35.4-68.6	NA	NA	NA	Healthy	NA	Incremental load or Steady-state load, or Ramp, Terminates at predicted >95% HRmax, R >1.1, LA >7 mM	Douglas bag method, automated breath gas analysis method (mixing chamber, breath by breath)
Systematic search	Ichushi-Web	Suzuki et al	2009	Japan	Run	19	Men	37.5	NA	35-40	NA	NA	NA	NA	NA	NA	49.2	NA	33.5-64.8	NA	NA	NA	Healthy	NA	Incremental load or Steady-state load, or Ramp, Terminates at predicted >95% HRmax, R >1.1, LA >7 mM	Douglas bag method, automated breath gas analysis method (mixing chamber, breath by breath)
Systematic search	Ichushi-Web	Suzuki et al	2009	Japan	Run	20	Men	42.5	NA	40-45	NA	NA	NA	NA	NA	NA	46.3	NA	31.5-61.0	NA	NA	NA	Healthy	NA	Incremental load or Steady-state load, or Ramp, Terminates at predicted >95% HRmax, R >1.1, LA >7 mM	Douglas bag method, automated breath gas analysis method (mixing chamber, breath by breath)
Systematic search	Ichushi-Web	Suzuki et al	2009	Japan	Run	16	Men	47.5	NA	45-50	NA	NA	NA	NA	NA	NA	43.4	NA	29.5-57.2	NA	NA	NA	Healthy	NA	Incremental load or Steady-state load, or Ramp, Terminates at predicted >95% HRmax, R >1.1, LA >7 mM	Douglas bag method, automated breath gas analysis method (mixing chamber, breath by breath)
Systematic search	Ichushi-Web	Suzuki et al	2009	Japan	Run	6	Men	52.5	NA	50-55	NA	NA	NA	NA	NA	NA	40.5	NA	27.5-53.3	NA	NA	NA	Healthy	NA	Incremental load or Steady-state load, or Ramp, Terminates at predicted >95% HRmax, R >1.1, LA >7 mM	Douglas bag method, automated breath gas analysis method (mixing chamber, breath by breath)
Systematic search	Ichushi-Web	Suzuki et al	2009	Japan	Run	6	Men	57.5	NA	55-60	NA	NA	NA	NA	NA	NA	37.6	NA	25.6-49.5	NA	NA	NA	Healthy	NA	Incremental load or Steady-state load, or Ramp, Terminates at predicted >95% HRmax, R >1.1, LA >7 mM	Douglas bag method, automated breath gas analysis method (mixing chamber, breath by breath)
Systematic search	Ichushi-Web	Suzuki et al	2009	Japan	Run	2	Men	62.5	NA	60-65	NA	NA	NA	NA	NA	NA	34.7	NA	23.6-45.7	NA	NA	NA	Healthy	NA	Incremental load or Steady-state load, or Ramp, Terminates at predicted >95% HRmax, R >1.1, LA >7 mM	Douglas bag method, automated breath gas analysis method (mixing chamber, breath by breath)
Systematic search	Ichushi-Web	Suzuki et al	2009	Japan	Run	6	Men	67.5	NA	65-70	NA	NA	NA	NA	NA	NA	31.8	NA	21.6-41.9	NA	NA	NA	Healthy	NA	Incremental load or Steady-state load, or Ramp, Terminates at predicted >95% HRmax, R >1.1, LA >7 mM	Douglas bag method, automated breath gas analysis method (mixing chamber, breath by breath)
Systematic search	Ichushi-Web	Suzuki et al	2009	Japan	Run	13	Men	72.5	NA	70-80	NA	NA	NA	NA	NA	NA	28.9	NA	19.6-38.0	NA	NA	NA	Healthy	NA	Incremental load or Steady-state load, or Ramp, Terminates at predicted >95% HRmax, R >1.1, LA >7 mM	Douglas bag method, automated breath gas analysis method (mixing chamber, breath by breath)
Systematic search	Ichushi-Web	Suzuki et al	2009	Japan	Run	90	Women	22.5	NA	20-25	NA	NA	NA	NA	NA	NA	46.3	NA	29.4-63.2	NA	NA	NA	Healthy	NA	Incremental load or Steady-state load, or Ramp, Terminates at predicted >95% HRmax, R >1.1, LA >7 mM	Douglas bag method, automated breath gas analysis method (mixing chamber, breath by breath)
Systematic search	Ichushi-Web	Suzuki et al	2009	Japan	Run	19	Women	27.5	NA	25-30	NA	NA	NA	NA	NA	NA	44	NA	28.0-60.1	NA	NA	NA	Healthy	NA	Incremental load or Steady-state load, or Ramp, Terminates at predicted >95% HRmax, R >1.1, LA >7 mM	Douglas bag method, automated breath gas analysis method (mixing chamber, breath by breath)
Systematic search	Ichushi-Web	Suzuki et al	2009	Japan	Run	14	Women	32.5	NA	30-35	NA	NA	NA	NA	NA	NA	41.7	NA	26.5-57.0	NA	NA	NA	Healthy	NA	Incremental load or Steady-state load, or Ramp, Terminates at predicted >95% HRmax, R >1.1, LA >7 mM	Douglas bag method, automated breath gas analysis method (mixing chamber, breath by breath)
Systematic search	Ichushi-Web	Suzuki et al	2009	Japan	Run	9	Women	37.5	NA	35-40	NA	NA	NA	NA	NA	NA	39.4	NA	25.1-53.9	NA	NA	NA	Healthy	NA	Incremental load or Steady-state load, or Ramp, Terminates at predicted >95% HRmax, R >1.1, LA >7 mM	Douglas bag method, automated breath gas analysis method (mixing chamber, breath by breath)
Systematic search	Ichushi-Web	Suzuki et al	2009	Japan	Run	36	Women	42.5	NA	40-45	NA	NA	NA	NA	NA	NA	37.1	NA	23.6-50.7	NA	NA	NA	Healthy	NA	Incremental load or Steady-state load, or Ramp, Terminates at predicted >95% HRmax, R >1.1, LA >7 mM	Douglas bag method, automated breath gas analysis method (mixing chamber, breath by breath)
Systematic search	Ichushi-Web	Suzuki et al	2009	Japan	Run	48	Women	47.5	NA	45-50	NA	NA	NA	NA	NA	NA	34.9	NA	22.2-47.6	NA	NA	NA	Healthy	NA	Incremental load or Steady-state load, or Ramp, Terminates at predicted >95% HRmax, R >1.1, LA >7 mM	Douglas bag method, automated breath gas analysis method (mixing chamber, breath by breath)
Systematic search	Ichushi-Web	Suzuki et al	2009	Japan	Run	36	Women	52.5	NA	50-55	NA	NA	NA	NA	NA	NA	32.6	NA	20.7-44.5	NA	NA	NA	Healthy	NA	Incremental load or Steady-state load, or Ramp, Terminates at predicted >95% HRmax, R >1.1, LA >7 mM	Douglas bag method, automated breath gas analysis method (mixing chamber, breath by breath)
Systematic search	Ichushi-Web	Suzuki et al	2009	Japan	Run	24	Women	57.5	NA	55-60	NA	NA	NA	NA	NA	NA	30.3	NA	19.3-41.3	NA	NA	NA	Healthy	NA	Incremental load or Steady-state load, or Ramp, Terminates at predicted >95% HRmax, R >1.1, LA >7 mM	Douglas bag method, automated breath gas analysis method (mixing chamber, breath by breath)
Systematic search	Ichushi-Web	Suzuki et al	2009	Japan	Run	20	Women	62.5	NA	60-65	NA	NA	NA	NA	NA	NA	28	NA	17.8-38.2	NA	NA	NA	Healthy	NA	Incremental load or Steady-state load, or Ramp, Terminates at predicted >95% HRmax, R >1.1, LA >7 mM	Douglas bag method, automated breath gas analysis method (mixing chamber, breath by breath)
Systematic search	Ichushi-Web	Suzuki et al	2009	Japan	Run	10	Women	67.5	NA	65-70	NA	NA	NA	NA	NA	NA	25.7	NA	16.3-35.1	NA	NA	NA	Healthy	NA	Incremental load or Steady-state load, or Ramp, Terminates at predicted >95% HRmax, R >1.1, LA >7 mM	Douglas bag method, automated breath gas analysis method (mixing chamber, breath by breath)
Systematic search	Ichushi-Web	Suzuki et al	2009	Japan	Run	13	Women	72.5	NA	70-80	NA	NA	NA	NA	NA	NA	23.4	NA	15.0-32.0	NA	NA	NA	Healthy	NA	Incremental load or Steady-state load, or Ramp, Terminates at predicted >95% HRmax, R >1.1, LA >7 mM	Douglas bag method, automated breath gas analysis method (mixing chamber, breath by breath)
Systematic search	Ichushi-Web	Suzuki et al	2009	Japan	Cycle	272	Men	22.5	NA	20-25	NA	NA	NA	NA	NA	NA	43.8	NA	29.8-58.5	NA	NA	NA	Healthy	NA	Incremental load or Steady-state load, or Ramp, Terminates at predicted >95% HRmax, R >1.1, LA >7 mM	Douglas bag method, automated breath gas analysis method (mixing chamber, breath by breath)
Systematic search	Ichushi-Web	Suzuki et al	2009	Japan	Cycle	42	Men	27.5	NA	25-30	NA	NA	NA	NA	NA	NA	42	NA	28.5-56.0	NA	NA	NA	Healthy	NA	Incremental load or Steady-state load, or Ramp, Terminates at predicted >95% HRmax, R >1.1, LA >7 mM	Douglas bag method, automated breath gas analysis method (mixing chamber, breath by breath)
Systematic search	Ichushi-Web	Suzuki et al	2009	Japan	Cycle	72	Men	32.5	NA	30-35	NA	NA	NA	NA	NA	NA	40.1	NA	27.3-53.5	NA	NA	NA	Healthy	NA	Incremental load or Steady-state load, or Ramp, Terminates at predicted >95% HRmax, R >1.1, LA >7 mM	Douglas bag method, automated breath gas analysis method (mixing chamber, breath by breath)
Systematic search	Ichushi-Web	Suzuki et al	2009	Japan	Cycle	96	Men	37.5	NA	35-40	NA	NA	NA	NA	NA	NA	38.2	NA	26.0-51.0	NA	NA	NA	Healthy	NA	Incremental load or Steady-state load, or Ramp, Terminates at predicted >95% HRmax, R >1.1, LA >7 mM	Douglas bag method, automated breath gas analysis method (mixing chamber, breath by breath)
Systematic search	Ichushi-Web	Suzuki et al	2009	Japan	Cycle	82	Men	42.5	NA	40-45	NA	NA	NA	NA	NA	NA	36.4	NA	24.7-48.5	NA	NA	NA	Healthy	NA	Incremental load or Steady-state load, or Ramp, Terminates at predicted >95% HRmax, R >1.1, LA >7 mM	Douglas bag method, automated breath gas analysis method (mixing chamber, breath by breath)
Systematic search	Ichushi-Web	Suzuki et al	2009	Japan	Cycle	102	Men	47.5	NA	45-50	NA	NA	NA	NA	NA	NA	34.5	NA	23.5-46.1	NA	NA	NA	Healthy	NA	Incremental load or Steady-state load, or Ramp, Terminates at predicted >95% HRmax, R >1.1, LA >7 mM	Douglas bag method, automated breath gas analysis method (mixing chamber, breath by breath)
Systematic search	Ichushi-Web	Suzuki et al	2009	Japan	Cycle	77	Men	52.5	NA	50-55	NA	NA	NA	NA	NA	NA	32.6	NA	22.2-43.6	NA	NA	NA	Healthy	NA	Incremental load or Steady-state load, or Ramp, Terminates at predicted >95% HRmax, R >1.1, LA >7 mM	Douglas bag method, automated breath gas analysis method (mixing chamber, breath by breath)
Systematic search	Ichushi-Web	Suzuki et al	2009	Japan	Cycle	97	Men	57.5	NA	55-60	NA	NA	NA	NA	NA	NA	30.8	NA	20.9-41.1	NA	NA	NA	Healthy	NA	Incremental load or Steady-state load, or Ramp, Terminates at predicted >95% HRmax, R >1.1, LA >7 mM	Douglas bag method, automated breath gas analysis method (mixing chamber, breath by breath)
Systematic search	Ichushi-Web	Suzuki et al	2009	Japan	Cycle	132	Men	62.5	NA	60-65	NA	NA	NA	NA	NA	NA	28.9	NA	19.7-38.6	NA	NA	NA	Healthy	NA	Incremental load or Steady-state load, or Ramp, Terminates at predicted >95% HRmax, R >1.1, LA >7 mM	Douglas bag method, automated breath gas analysis method (mixing chamber, breath by breath)
Systematic search	Ichushi-Web	Suzuki et al	2009	Japan	Cycle	87	Men	67.5	NA	65-70	NA	NA	NA	NA	NA	NA	27.1	NA	18.4-36.1	NA	NA	NA	Healthy	NA	Incremental load or Steady-state load, or Ramp, Terminates at predicted >95% HRmax, R >1.1, LA >7 mM	Douglas bag method, automated breath gas analysis method (mixing chamber, breath by breath)
Systematic search	Ichushi-Web	Suzuki et al	2009	Japan	Cycle	46	Men	72.5	NA	70-80	NA	NA	NA	NA	NA	NA	25.2	NA	17.1-33.6	NA	NA	NA	Healthy	NA	Incremental load or Steady-state load, or Ramp, Terminates at predicted >95% HRmax, R >1.1, LA >7 mM	Douglas bag method, automated breath gas analysis method (mixing chamber, breath by breath)
Systematic search	Ichushi-Web	Suzuki et al	2009	Japan	Cycle	182	Women	22.5	NA	20-25	NA	NA	NA	NA	NA	NA	34.3	NA	24.1-44.8	NA	NA	NA	Healthy	NA	Incremental load or Steady-state load, or Ramp, Terminates at predicted >95% HRmax, R >1.1, LA >7 mM	Douglas bag method, automated breath gas analysis method (mixing chamber, breath by breath)
Systematic search	Ichushi-Web	Suzuki et al	2009	Japan	Cycle	76	Women	27.5	NA	25-30	NA	NA	NA	NA	NA	NA	33	NA	23.2-43.2	NA	NA	NA	Healthy	NA	Incremental load or Steady-state load, or Ramp, Terminates at predicted >95% HRmax, R >1.1, LA >7 mM	Douglas bag method, automated breath gas analysis method (mixing chamber, breath by breath)
Systematic search	Ichushi-Web	Suzuki et al	2009	Japan	Cycle	118	Women	32.5	NA	30-35	NA	NA	NA	NA	NA	NA	31.8	NA	22.3-41.5	NA	NA	NA	Healthy	NA	Incremental load or Steady-state load, or Ramp, Terminates at predicted >95% HRmax, R >1.1, LA >7 mM	Douglas bag method, automated breath gas analysis method (mixing chamber, breath by breath)
Systematic search	Ichushi-Web	Suzuki et al	2009	Japan	Cycle	164	Women	37.5	NA	35-40	NA	NA	NA	NA	NA	NA	30.5	NA	21.4-39.8	NA	NA	NA	Healthy	NA	Incremental load or Steady-state load, or Ramp, Terminates at predicted >95% HRmax, R >1.1, LA >7 mM	Douglas bag method, automated breath gas analysis method (mixing chamber, breath by breath)
Systematic search	Ichushi-Web	Suzuki et al	2009	Japan	Cycle	189	Women	42.5	NA	40-45	NA	NA	NA	NA	NA	NA	29.2	NA	20.5-38.2	NA	NA	NA	Healthy	NA	Incremental load or Steady-state load, or Ramp, Terminates at predicted >95% HRmax, R >1.1, LA >7 mM	Douglas bag method, automated breath gas analysis method (mixing chamber, breath by breath)
Systematic search	Ichushi-Web	Suzuki et al	2009	Japan	Cycle	282	Women	47.5	NA	45-50	NA	NA	NA	NA	NA	NA	27.9	NA	19.6-36.5	NA	NA	NA	Healthy	NA	Incremental load or Steady-state load, or Ramp, Terminates at predicted >95% HRmax, R >1.1, LA >7 mM	Douglas bag method, automated breath gas analysis method (mixing chamber, breath by breath)
Systematic search	Ichushi-Web	Suzuki et al	2009	Japan	Cycle	278	Women	52.5	NA	50-55	NA	NA	NA	NA	NA	NA	26.6	NA	18.7-34.8	NA	NA	NA	Healthy	NA	Incremental load or Steady-state load, or Ramp, Terminates at predicted >95% HRmax, R >1.1, LA >7 mM	Douglas bag method, automated breath gas analysis method (mixing chamber, breath by breath)
Systematic search	Ichushi-Web	Suzuki et al	2009	Japan	Cycle	303	Women	57.5	NA	55-60	NA	NA	NA	NA	NA	NA	25.4	NA	17.8-33.2	NA	NA	NA	Healthy	NA	Incremental load or Steady-state load, or Ramp, Terminates at predicted >95% HRmax, R >1.1, LA >7 mM	Douglas bag method, automated breath gas analysis method (mixing chamber, breath by breath)
Systematic search	Ichushi-Web	Suzuki et al	2009	Japan	Cycle	285	Women	62.5	NA	60-65	NA	NA	NA	NA	NA	NA	24.1	NA	16.9-31.5	NA	NA	NA	Healthy	NA	Incremental load or Steady-state load, or Ramp, Terminates at predicted >95% HRmax, R >1.1, LA >7 mM	Douglas bag method, automated breath gas analysis method (mixing chamber, breath by breath)
Systematic search	Ichushi-Web	Suzuki et al	2009	Japan	Cycle	133	Women	67.5	NA	65-70	NA	NA	NA	NA	NA	NA	22.8	NA	16.0-29.8	NA	NA	NA	Healthy	NA	Incremental load or Steady-state load, or Ramp, Terminates at predicted >95% HRmax, R >1.1, LA >7 mM	Douglas bag method, automated breath gas analysis method (mixing chamber, breath by breath)
Systematic search	Ichushi-Web	Suzuki et al	2009	Japan	Cycle	38	Women	72.5	NA	70-80	NA	NA	NA	NA	NA	NA	21.5	NA	15.0-28.2	NA	NA	NA	Healthy	NA	Incremental load or Steady-state load, or Ramp, Terminates at predicted >95% HRmax, R >1.1, LA >7 mM	Douglas bag method, automated breath gas analysis method (mixing chamber, breath by breath)
Grey literature search	Google Scholar	Ohta et al	1999	Japan	Cycle	132	Men	34.5	NA	30-39	170.2	5.5	67.2	9.8	NA	NA	34.6	8.6	NA	18.2	4.2	NA	Healthy	NA	Ramp, 1 W/3sec increments	AE-280S, Minato Medical Science
Grey literature search	Google Scholar	Ohta et al	1999	Japan	Cycle	117	Men	44.5	NA	40-49	168.2	6	65.4	7.1	NA	NA	30.3	7.1	NA	16.5	3.5	NA	Healthy	NA	Ramp, 1 W/3sec increments	AE-280S, Minato Medical Science
Grey literature search	Google Scholar	Ohta et al	1999	Japan	Cycle	103	Men	54.5	NA	50-59	165.6	5.7	65.1	7.1	NA	NA	27.5	6.9	NA	15.3	3.1	NA	Healthy	NA	Ramp, 1 W/3sec increments	AE-280S, Minato Medical Science
Grey literature search	Google Scholar	Ohta et al	1999	Japan	Cycle	62	Men	64.5	NA	60-69	164	5.8	62.9	8.2	NA	NA	24.1	7.7	NA	14.4	2.9	NA	Healthy	NA	Ramp, 1 W/3sec increments	AE-280S, Minato Medical Science
Grey literature search	Google Scholar	Ohta et al	1999	Japan	Cycle	128	Women	34.5	NA	30-39	157.9	5.1	52.8	7.3	NA	NA	27.1	6.3	NA	16.3	3.4	NA	Healthy	NA	Ramp, 1 W/3sec increments	AE-280S, Minato Medical Science
Grey literature search	Google Scholar	Ohta et al	1999	Japan	Cycle	106	Women	44.5	NA	40-49	155.8	4.6	53.8	6.7	NA	NA	24.3	5.3	NA	15.4	3.6	NA	Healthy	NA	Ramp, 1 W/3sec increments	AE-280S, Minato Medical Science
Grey literature search	Google Scholar	Ohta et al	1999	Japan	Cycle	95	Women	54.5	NA	50-59	154.3	4	53.6	5.5	NA	NA	22.6	6.2	NA	14.2	2.6	NA	Healthy	NA	Ramp, 1 W/3sec increments	AE-280S, Minato Medical Science
Grey literature search	Google Scholar	Ohta et al	1999	Japan	Cycle	72	Women	64.5	NA	60-69	151.1	7.8	52.3	6.4	NA	NA	20.8	5.5	NA	13.9	3.2	NA	Healthy	NA	Ramp, 1 W/3sec increments	AE-280S, Minato Medical Science
Grey literature search	Google Scholar	Ichihara et al	1994	Japan	Cycle	100	Men	44.5	NA	40-49	NA	NA	NA	NA	23.7	2.6	31.6	5.4	NA	16.2	3.8	NA	Healthy	NA	Ramp, 1 W/3sec increments	automated breath gas analyzer model OXYCON, Mijnhardt
Grey literature search	Google Scholar	Ichihara et al	1994	Japan	Cycle	99	Men	54.5	NA	50-59	NA	NA	NA	NA	22.9	4.2	29.9	5.2	NA	15.4	3.7	NA	Healthy	NA	Ramp, 1 W/3sec increments	automated breath gas analyzer model OXYCON, Mijnhardt
Grey literature search	Google Scholar	Ichihara et al	1994	Japan	Cycle	39	Men	64.5	NA	60-69	NA	NA	NA	NA	23.1	2.2	27.2	4.3	NA	13.9	2.5	NA	Healthy	NA	Ramp, 1 W/3sec increments	automated breath gas analyzer model OXYCON, Mijnhardt
Grey literature search	Google Scholar	Ichihara et al	1994	Japan	Cycle	70	Women	44.5	NA	40-49	NA	NA	NA	NA	24.9	3.1	26	4.1	NA	12.7	2.5	NA	Healthy	NA	Ramp, 1 W/3sec increments	automated breath gas analyzer model OXYCON, Mijnhardt
Grey literature search	Google Scholar	Ichihara et al	1994	Japan	Cycle	107	Women	54.5	NA	50-59	NA	NA	NA	NA	24.7	3.3	24.3	4.7	NA	12.1	3.2	NA	Healthy	NA	Ramp, 1 W/3sec increments	automated breath gas analyzer model OXYCON, Mijnhardt
Grey literature search	Google Scholar	Ichihara et al	1994	Japan	Cycle	42	Women	64.5	NA	60-69	NA	NA	NA	NA	23.2	3.4	23.1	4	NA	12.5	2.6	NA	Healthy	NA	Ramp, 1 W/3sec increments	automated breath gas analyzer model OXYCON, Mijnhardt
Grey literature search	Google Scholar	Tamura	1997	Japan	Cycle	48	Men	24.5	NA	20-29	171	6.4	67.4	10.4	NA	NA	34	5.2	NA	19.8	4.1	NA	Healthy with no exercise habits	NA	Ramp, 20 W/min increments	automated breath gas analyzer METS-900, Vise Medical
Grey literature search	Google Scholar	Tamura	1997	Japan	Cycle	85	Men	34.5	NA	30-39	169.3	5.6	68	12.2	NA	NA	29.7	5.3	NA	17.8	4	NA	Healthy with no exercise habits	NA	Ramp, 20 W/min increments	automated breath gas analyzer METS-900, Vise Medical
Grey literature search	Google Scholar	Tamura	1997	Japan	Cycle	102	Men	44.5	NA	40-49	168	5.5	68.1	18.6	NA	NA	28	4.7	NA	16.9	3.4	NA	Healthy with no exercise habits	NA	Ramp, 20 W/min increments	automated breath gas analyzer METS-900, Vise Medical
Grey literature search	Google Scholar	Tamura	1997	Japan	Cycle	58	Men	54.5	NA	50-59	165.4	6.2	66.7	7.6	NA	NA	24.7	3.3	NA	15	2.7	NA	Healthy with no exercise habits	NA	Ramp, 20 W/min increments	automated breath gas analyzer METS-900, Vise Medical
Grey literature search	Google Scholar	Tamura	1997	Japan	Cycle	22	Men	64.5	NA	60-69	161.2	59.6	59.6	8.2	NA	NA	24.3	4.3	NA	15.3	3.4	NA	Healthy with no exercise habits	NA	Ramp, 20 W/min increments	automated breath gas analyzer METS-900, Vise Medical
Grey literature search	Google Scholar	Tamura	1997	Japan	Cycle	124	Women	24.5	NA	20-29	158.3	5	53.1	8.7	NA	NA	26.2	4.5	NA	16.8	3.1	NA	Healthy with no exercise habits	NA	Ramp, 20 W/min increments	automated breath gas analyzer METS-900, Vise Medical
Grey literature search	Google Scholar	Tamura	1997	Japan	Cycle	151	Women	34.5	NA	30-39	157.1	4.6	54.4	7.5	NA	NA	25.5	4.5	NA	16.7	3.5	NA	Healthy with no exercise habits	NA	Ramp, 20 W/min increments	automated breath gas analyzer METS-900, Vise Medical
Grey literature search	Google Scholar	Tamura	1997	Japan	Cycle	184	Women	44.5	NA	40-49	155.1	4.7	55.8	8.2	NA	NA	23.8	4.3	NA	15.4	3	NA	Healthy with no exercise habits	NA	Ramp, 20 W/min increments	automated breath gas analyzer METS-900, Vise Medical
Grey literature search	Google Scholar	Tamura	1997	Japan	Cycle	114	Women	54.5	NA	50-59	153.4	4.9	56.4	7.6	NA	NA	21.6	3.9	NA	14.3	2.7	NA	Healthy with no exercise habits	NA	Ramp, 20 W/min increments	automated breath gas analyzer METS-900, Vise Medical
Grey literature search	Google Scholar	Tamura	1997	Japan	Cycle	25	Women	64.5	NA	60-69	152.3	4.8	58.3	9.6	NA	NA	19.4	3.8	NA	13	3.4	NA	Healthy with no exercise habits	NA	Ramp, 20 W/min increments	automated breath gas analyzer METS-900, Vise Medical
Grey literature search	Google Scholar	Miura	1996	Japan	Cycle	65	Men	24.5	NA	20-29	173.2	7.7	68.2	11.3	NA	NA	NA	NA	NA	19.7	4.2	NA	Healthy	Include	Ramp, 20 W/min increments	automated breath gas analyzer MMC440, Sensor Medics
Grey literature search	Google Scholar	Miura	1996	Japan	Cycle	52	Men	34.5	NA	30-39	169.5	4.6	67.1	10.1	NA	NA	NA	NA	NA	16.3	3.3	NA	Healthy	Include	Ramp, 20 W/min increments	automated breath gas analyzer MMC440, Sensor Medics
Grey literature search	Google Scholar	Miura	1996	Japan	Cycle	59	Men	44.5	NA	40-49	168.2	5	67.1	9.7	NA	NA	NA	NA	NA	14.7	3	NA	Healthy	Include	Ramp, 20 W/min increments	automated breath gas analyzer MMC440, Sensor Medics
Grey literature search	Google Scholar	Miura	1996	Japan	Cycle	70	Men	54.5	NA	50-59	164.7	5.5	65.3	8.4	NA	NA	NA	NA	NA	13.6	2.1	NA	Healthy	Include	Ramp, 20 W/min increments	automated breath gas analyzer MMC440, Sensor Medics
Grey literature search	Google Scholar	Miura	1996	Japan	Cycle	39	Men	64.5	NA	60-69	161.6	6	61.2	9.1	NA	NA	NA	NA	NA	13.1	2.3	NA	Healthy	Include	Ramp, 20 W/min increments	automated breath gas analyzer MMC440, Sensor Medics
Grey literature search	Google Scholar	Miura	1996	Japan	Cycle	17	Men	74.5	NA	70-79	160.2	3.4	54.1	5.1	NA	NA	NA	NA	NA	12	1.4	NA	Healthy	Include	Ramp, 20 W/min increments	automated breath gas analyzer MMC440, Sensor Medics
Grey literature search	Google Scholar	Miura	1996	Japan	Cycle	3	Men	84.5	NA	80-89	154.9	2.6	52.3	4.7	NA	NA	NA	NA	NA	10.9	1.1	NA	Healthy	Include	Ramp, 20 W/min increments	automated breath gas analyzer MMC440, Sensor Medics
Grey literature search	Google Scholar	Miura	1996	Japan	Cycle	78	Women	24.5	NA	20-29	157.6	5.6	52.4	7.1	NA	NA	NA	NA	NA	15.9	3	NA	Healthy	Include	Ramp, 20 W/min increments	automated breath gas analyzer MMC440, Sensor Medics
Grey literature search	Google Scholar	Miura	1996	Japan	Cycle	41	Women	34.5	NA	30-39	157.4	5.4	54.6	9.5	NA	NA	NA	NA	NA	14.3	2.3	NA	Healthy	Include	Ramp, 20 W/min increments	automated breath gas analyzer MMC440, Sensor Medics
Grey literature search	Google Scholar	Miura	1996	Japan	Cycle	59	Women	44.5	NA	40-49	154.7	5.1	54	7.4	NA	NA	NA	NA	NA	13.4	2.5	NA	Healthy	Include	Ramp, 20 W/min increments	automated breath gas analyzer MMC440, Sensor Medics
Grey literature search	Google Scholar	Miura	1996	Japan	Cycle	72	Women	54.5	NA	50-59	152.4	4.6	54.8	7.9	NA	NA	NA	NA	NA	12.4	1.7	NA	Healthy	Include	Ramp, 20 W/min increments	automated breath gas analyzer MMC440, Sensor Medics
Grey literature search	Google Scholar	Miura	1996	Japan	Cycle	39	Women	64.5	NA	60-69	151.1	5.1	54.4	8.6	NA	NA	NA	NA	NA	11.8	1.6	NA	Healthy	Include	Ramp, 20 W/min increments	automated breath gas analyzer MMC440, Sensor Medics
Grey literature search	Google Scholar	Miura	1996	Japan	Cycle	13	Women	74.5	NA	70-79	148.1	5.9	48.2	8.1	NA	NA	NA	NA	NA	10.7	2	NA	Healthy	Include	Ramp, 20 W/min increments	automated breath gas analyzer MMC440, Sensor Medics
Grey literature search	Google Scholar	Miura	1996	Japan	Cycle	3	Women	84.5	NA	80-89	147.7	6.4	44.7	7.4	NA	NA	NA	NA	NA	10.6	1.5	NA	Healthy	Include	Ramp, 20 W/min increments	automated breath gas analyzer MMC440, Sensor Medics
Grey literature search	Google Scholar	Suto et al	1999	Japan	Cycle	1057	Men	24.5	NA	20-29	172	5.7	65.5	8.7	22.1	2.6	48.2	8.3	NA	NA	NA	NA	Workers	NA	25 W/2min increments	ACSM estimation method
Grey literature search	Google Scholar	Suto et al	1999	Japan	Cycle	1033	Men	34.5	NA	30-39	170.6	5.4	67.3	8.6	23.1	2.6	44.4	7.8	NA	NA	NA	NA	Workers	NA	25 W/2min increments	ACSM estimation method
Grey literature search	Google Scholar	Suto et al	1999	Japan	Cycle	694	Men	44.5	NA	40-49	168.5	5.7	66.1	8.2	23.3	2.7	42.8	7.9	NA	NA	NA	NA	Workers	NA	25 W/2min increments	ACSM estimation method
Grey literature search	Google Scholar	Suto et al	1999	Japan	Cycle	318	Men	54.5	NA	50-59	166.6	5.3	64.2	7.9	23.1	2.5	39.6	7.6	NA	NA	NA	NA	Workers	NA	25 W/2min increments	ACSM estimation method
Grey literature search	Google Scholar	Murayama et al	1992	Japan	Cycle	35	Men	25.3	2.7	20-29	172.6	5.3	63.1	6.4	NA	NA	33.5	6.7	NA	19.2	3.9	NA	Healthy	Include	Ramp, 20 W/min increments, 1 W/3sec	automated breath gas analysis method
Grey literature search	Google Scholar	Murayama et al	1992	Japan	Cycle	35	Men	34.8	3.1	30-39	171.1	6	71	8.5	NA	NA	29.7	6.8	NA	16.3	2.8	NA	Healthy	Include	Ramp, 20 W/min increments, 1 W/3sec	automated breath gas analysis method
Grey literature search	Google Scholar	Murayama et al	1992	Japan	Cycle	52	Men	44.7	3.2	40-49	168.1	5.9	66.9	8.1	NA	NA	27.4	5.4	NA	16.1	3.4	NA	Healthy	Include	Ramp, 20 W/min increments, 1 W/3sec	automated breath gas analysis method
Grey literature search	Google Scholar	Murayama et al	1992	Japan	Cycle	30	Men	53.7	2.8	50-59	167.3	5.7	67.8	8	NA	NA	25.9	4.7	NA	16.2	3.2	NA	Healthy	Include	Ramp, 20 W/min increments, 1 W/3sec	automated breath gas analysis method
Grey literature search	Google Scholar	Murayama et al	1992	Japan	Cycle	21	Men	66.1	2.8	60-69	164.1	4.7	61.3	8.3	NA	NA	29.5	4.4	NA	17.4	3.3	NA	Healthy	Include	Ramp, 20 W/min increments, 1 W/3sec	automated breath gas analysis method
Grey literature search	Google Scholar	Murayama et al	1992	Japan	Cycle	36	Women	24.5	2.6	20-29	157.8	4.2	50.4	5.9	NA	NA	25.7	5.9	NA	15.8	3.1	NA	Healthy	Include	Ramp, 20 W/min increments, 1 W/3sec	automated breath gas analysis method
Grey literature search	Google Scholar	Murayama et al	1992	Japan	Cycle	23	Women	34.4	2.7	30-39	156.5	6.2	50.2	6.7	NA	NA	27.3	6.1	NA	16.6	3.5	NA	Healthy	Include	Ramp, 20 W/min increments, 1 W/3sec	automated breath gas analysis method
Grey literature search	Google Scholar	Murayama et al	1992	Japan	Cycle	14	Women	44.5	2.9	40-49	155.5	5.4	51.8	3.9	NA	NA	23.6	4.7	NA	15.8	3.1	NA	Healthy	Include	Ramp, 20 W/min increments, 1 W/3sec	automated breath gas analysis method
Grey literature search	Google Scholar	Murayama et al	1992	Japan	Cycle	27	Women	55.5	2.8	50-59	152.9	5.1	55.7	7.7	NA	NA	23.8	4.3	NA	16.1	2.4	NA	Healthy	Include	Ramp, 20 W/min increments, 1 W/3sec	automated breath gas analysis method
Grey literature search	Google Scholar	Murayama et al	1992	Japan	Cycle	20	Women	63.6	2.5	60-69	152.5	4.3	55.8	5.2	NA	NA	22.7	4.5	NA	15.7	1.6	NA	Healthy	Include	Ramp, 20 W/min increments, 1 W/3sec	automated breath gas analysis method
Grey literature search	Google Scholar	Murayama et al	1992	Japan	Run	27	Men	25.3	2.7	20-29	172.6	5.3	63.1	6.4	NA	NA	40.1	7.5	NA	21.1	3.9	NA	Healthy	Include	Ramp, speed and incline/min increments	automated breath gas analysis method
Grey literature search	Google Scholar	Murayama et al	1992	Japan	Run	20	Men	34.8	3.1	30-39	171.1	6	71	8.5	NA	NA	37.7	8.1	NA	19.5	4	NA	Healthy	Include	Ramp, speed and incline/min increments	automated breath gas analysis method
Grey literature search	Google Scholar	Murayama et al	1992	Japan	Run	29	Men	44.7	3.2	40-49	168.1	5.9	66.9	8.1	NA	NA	33.2	6.5	NA	18.7	3.6	NA	Healthy	Include	Ramp, speed and incline/min increments	automated breath gas analysis method
Grey literature search	Google Scholar	Murayama et al	1992	Japan	Run	16	Men	53.7	2.8	50-59	167.3	5.7	67.8	8	NA	NA	32.2	6.6	NA	19	3.9	NA	Healthy	Include	Ramp, speed and incline/min increments	automated breath gas analysis method
Grey literature search	Google Scholar	Murayama et al	1992	Japan	Run	17	Men	66.1	4.8	60-69	164.1	4.7	61.3	8.3	NA	NA	37.6	5.1	NA	21.2	2.8	NA	Healthy	Include	Ramp, speed and incline/min increments	automated breath gas analysis method
Grey literature search	Google Scholar	Murayama et al	1992	Japan	Run	37	Women	24.5	2.6	20-29	157.8	4.2	50.4	5.9	NA	NA	33.1	5.1	NA	18.3	3.2	NA	Healthy	Include	Ramp, speed and incline/min increments	automated breath gas analysis method
Grey literature search	Google Scholar	Murayama et al	1992	Japan	Run	24	Women	34.4	2.7	30-39	156.5	6.2	50.2	6.7	NA	NA	34.5	4.5	NA	18.7	2.7	NA	Healthy	Include	Ramp, speed and incline/min increments	automated breath gas analysis method
Grey literature search	Google Scholar	Murayama et al	1992	Japan	Run	15	Women	44.5	2.9	40-49	155.5	5.4	51.8	3.9	NA	NA	29	5.7	NA	17.7	2.7	NA	Healthy	Include	Ramp, speed and incline/min increments	automated breath gas analysis method
Grey literature search	Google Scholar	Murayama et al	1992	Japan	Run	15	Women	55.5	2.8	50-59	152.9	5.1	55.7	7.7	NA	NA	27	4	NA	16.6	2.7	NA	Healthy	Include	Ramp, speed and incline/min increments	automated breath gas analysis method
Grey literature search	Google Scholar	Murayama et al	1992	Japan	Run	18	Women	63.6	2.5	60-69	152.5	4.3	55.8	5.2	NA	NA	30.7	3.8	NA	17.6	2	NA	Healthy	Include	Ramp, speed and incline/min increments	automated breath gas analysis method
Grey literature search	Google Scholar	Kobayashi et al	1984	Japan	Run	7	Men	4.48	NA	NA	106.5	NA	16.9	NA	NA	NA	46.7	NA	NA	NA	NA	NA	NA	NA	NA	NA
Grey literature search	Google Scholar	Kobayashi et al	1984	Japan	Run	13	Men	5.38	NA	NA	107.6	NA	17.9	NA	NA	NA	43.3	NA	NA	NA	NA	NA	NA	NA	NA	NA
Grey literature search	Google Scholar	Kobayashi et al	1984	Japan	Run	14	Men	6.61	NA	NA	115.1	NA	20.8	NA	NA	NA	52.5	NA	NA	NA	NA	NA	NA	NA	NA	NA
Grey literature search	Google Scholar	Yoshizawa et al	1983	Japan	Run	13	Men	4	NA	NA	103.5	2.5	16.71	1.7	NA	NA	47.5	4.9	NA	NA	NA	NA	NA	NA	NA	NA
Grey literature search	Google Scholar	Yoshizawa et al	1983	Japan	Run	38	Men	5	NA	NA	106	5	18.29	2.07	NA	NA	50.5	4.5	NA	NA	NA	NA	NA	NA	NA	NA
Grey literature search	Google Scholar	Yoshizawa et al	1983	Japan	Run	35	Men	6	NA	NA	115.5	4.8	21.07	2.65	NA	NA	49.3	2.7	NA	NA	NA	NA	NA	NA	NA	NA
Grey literature search	Google Scholar	Yoshizawa et al	1983	Japan	Run	33	Men	7	NA	NA	121.5	5	23.39	2.09	NA	NA	49.9	2.9	NA	NA	NA	NA	NA	NA	NA	NA
Grey literature search	Google Scholar	Yoshizawa et al	1983	Japan	Run	35	Men	8	NA	NA	122.1	5	23.16	3.33	NA	NA	52	3.5	NA	NA	NA	NA	NA	NA	NA	NA
Grey literature search	Google Scholar	Yoshizawa et al	1983	Japan	Run	22	Men	9	NA	NA	131.2	4.8	28.4	3.98	NA	NA	52.9	3.1	NA	NA	NA	NA	NA	NA	NA	NA
Grey literature search	Google Scholar	Yoshizawa et al	1983	Japan	Run	23	Men	10	NA	NA	133.5	5.4	28.99	3.08	NA	NA	53.4	4.5	NA	NA	NA	NA	NA	NA	NA	NA
Grey literature search	Google Scholar	Yoshizawa et al	1983	Japan	Run	26	Men	11	NA	NA	138.1	5.8	32.25	4.78	NA	NA	51.7	4.5	NA	NA	NA	NA	NA	NA	NA	NA
Grey literature search	Google Scholar	Yoshizawa et al	1983	Japan	Run	34	Men	12	NA	NA	145	9	35.87	6.26	NA	NA	52.5	4.7	NA	NA	NA	NA	NA	NA	NA	NA
Grey literature search	Google Scholar	Yoshizawa et al	1983	Japan	Run	17	Men	13	NA	NA	146	8.6	37.11	7.3	NA	NA	55.6	7.2	NA	NA	NA	NA	NA	NA	NA	NA
Grey literature search	Google Scholar	Yoshizawa et al	1983	Japan	Run	21	Men	14	NA	NA	157	9.1	46.62	9.65	NA	NA	55.2	5.1	NA	NA	NA	NA	NA	NA	NA	NA
Grey literature search	Google Scholar	Yoshizawa et al	1983	Japan	Run	19	Men	15	NA	NA	163.7	6.2	51.58	6.84	NA	NA	58.3	4	NA	NA	NA	NA	NA	NA	NA	NA
Grey literature search	Google Scholar	Yoshizawa et al	1983	Japan	Run	23	Men	16	NA	NA	164.8	5.8	54.65	6.16	NA	NA	54.9	5.4	NA	NA	NA	NA	NA	NA	NA	NA
Grey literature search	Google Scholar	Yoshizawa et al	1983	Japan	Run	22	Men	17	NA	NA	165.8	3.2	56.98	5.38	NA	NA	54	8	NA	NA	NA	NA	NA	NA	NA	NA
Grey literature search	Google Scholar	Yoshizawa et al	1983	Japan	Run	7	Men	18	NA	NA	166.7	5.9	57.35	6.05	NA	NA	52.4	6.9	NA	NA	NA	NA	NA	NA	NA	NA
Grey literature search	Google Scholar	Kobayashi et al	1986	Japan	Run	35	Men	6	NA	NA	116.6	4.9	21	3	NA	NA	46.5	4.3	NA	NA	NA	NA	NA	NA	NA	NA
Grey literature search	Google Scholar	Yamaji and Miyashita	1977	Japan	Cycle	8	Men	10	NA	NA	131.9	2.2	28.7	3	NA	NA	38.6	4.6	NA	NA	NA	NA	NA	NA	50 or 60 rpm, 180kpm/min increments	Douglas bag method, Scholander microgasanalyzer
Grey literature search	Google Scholar	Yamaji and Miyashita	1977	Japan	Cycle	8	Men	11	NA	NA	139.4	4.4	36.5	4	NA	NA	39.7	6.7	NA	NA	NA	NA	NA	NA	50 or 60 rpm, 180kpm/min increments	Douglas bag method, Scholander microgasanalyzer
Grey literature search	Google Scholar	Yamaji and Miyashita	1977	Japan	Cycle	10	Men	12	NA	NA	144.2	3.9	36.2	4.2	NA	NA	39.8	4.7	NA	NA	NA	NA	NA	NA	50 or 60 rpm, 180kpm/min increments	Douglas bag method, Scholander microgasanalyzer
Grey literature search	Google Scholar	Yamaji and Miyashita	1977	Japan	Cycle	9	Men	13	NA	NA	156.4	1.5	47.6	7.4	NA	NA	44.5	10	NA	NA	NA	NA	NA	NA	50 or 60 rpm, 180kpm/min increments	Douglas bag method, Scholander microgasanalyzer
Grey literature search	Google Scholar	Yamaji and Miyashita	1977	Japan	Cycle	10	Men	14	NA	NA	159.4	4.5	47.5	2.1	NA	NA	50.5	3.6	NA	NA	NA	NA	NA	NA	50 or 60 rpm, 180kpm/min increments	Douglas bag method, Scholander microgasanalyzer
Grey literature search	Google Scholar	Yamaji and Miyashita	1977	Japan	Cycle	8	Men	15	NA	NA	161.9	1.2	46.1	3	NA	NA	47.1	4.1	NA	NA	NA	NA	NA	NA	50 or 60 rpm, 180kpm/min increments	Douglas bag method, Scholander microgasanalyzer
Grey literature search	Google Scholar	Yamaji and Miyashita	1977	Japan	Cycle	8	Men	16	NA	NA	166.2	1	55.8	1.2	NA	NA	39.9	5.1	NA	NA	NA	NA	NA	NA	50 or 60 rpm, 180kpm/min increments	Douglas bag method, Scholander microgasanalyzer
Grey literature search	Google Scholar	Yamaji and Miyashita	1977	Japan	Cycle	8	Men	17	NA	NA	167.8	1.4	57.5	0.9	NA	NA	41.9	2.1	NA	NA	NA	NA	NA	NA	50 or 60 rpm, 180kpm/min increments	Douglas bag method, Scholander microgasanalyzer
Grey literature search	Google Scholar	Yamaji and Miyashita	1977	Japan	Cycle	8	Men	18	NA	NA	168.7	2.2	57.5	2.1	NA	NA	42.8	3.4	NA	NA	NA	NA	NA	NA	50 or 60 rpm, 180kpm/min increments	Douglas bag method, Scholander microgasanalyzer
Grey literature search	Google Scholar	Ichikawa and Miyashita	1980	Japan	Cycle	7	Men	9	NA	NA	NA	NA	NA	NA	NA	NA	47.5	2.6	NA	NA	NA	NA	NA	NA	50 or 60 rpm, 150kpm/min increments	Douglas bag method, Scholander microgasanalyzer, Electric expired gas analyzer
Grey literature search	Google Scholar	Ichikawa and Miyashita	1980	Japan	Cycle	7	Men	10	NA	NA	NA	NA	NA	NA	NA	NA	49.8	4.5	NA	NA	NA	NA	NA	NA	50 or 60 rpm, 150kpm/min increments	Douglas bag method, Scholander microgasanalyzer, Electric expired gas analyzer
Grey literature search	Google Scholar	Ichikawa and Miyashita	1980	Japan	Cycle	7	Men	11	NA	NA	NA	NA	NA	NA	NA	NA	49.2	4.7	NA	NA	NA	NA	NA	NA	50 or 60 rpm, 150kpm/min increments	Douglas bag method, Scholander microgasanalyzer, Electric expired gas analyzer
Grey literature search	Google Scholar	Ichikawa and Miyashita	1980	Japan	Cycle	7	Men	12	NA	NA	NA	NA	NA	NA	NA	NA	47	4.4	NA	NA	NA	NA	NA	NA	50 or 60 rpm, 150kpm/min increments	Douglas bag method, Scholander microgasanalyzer, Electric expired gas analyzer
Grey literature search	Google Scholar	Ichikawa and Miyashita	1980	Japan	Cycle	50	Men	13	NA	NA	NA	NA	NA	NA	NA	NA	46.7	6.3	NA	NA	NA	NA	NA	NA	50 or 60 rpm, 150kpm/min increments	Douglas bag method, Scholander microgasanalyzer, Electric expired gas analyzer
Grey literature search	Google Scholar	Ichikawa and Miyashita	1980	Japan	Cycle	50	Men	14	NA	NA	NA	NA	NA	NA	NA	NA	50.1	7.7	NA	NA	NA	NA	NA	NA	50 or 60 rpm, 150kpm/min increments	Douglas bag method, Scholander microgasanalyzer, Electric expired gas analyzer
Grey literature search	Google Scholar	Ichikawa and Miyashita	1980	Japan	Cycle	48	Men	15	NA	NA	NA	NA	NA	NA	NA	NA	49.7	4.8	NA	NA	NA	NA	NA	NA	50 or 60 rpm, 150kpm/min increments	Douglas bag method, Scholander microgasanalyzer, Electric expired gas analyzer
Grey literature search	Google Scholar	Ichikawa and Miyashita	1980	Japan	Cycle	43	Men	16	NA	NA	NA	NA	NA	NA	NA	NA	50.2	3.1	NA	NA	NA	NA	NA	NA	50 or 60 rpm, 150kpm/min increments	Douglas bag method, Scholander microgasanalyzer, Electric expired gas analyzer
Grey literature search	Google Scholar	Ichikawa and Miyashita	1980	Japan	Cycle	43	Men	17	NA	NA	NA	NA	NA	NA	NA	NA	52.2	5.1	NA	NA	NA	NA	NA	NA	50 or 60 rpm, 150kpm/min increments	Douglas bag method, Scholander microgasanalyzer, Electric expired gas analyzer
Grey literature search	Google Scholar	Ichikawa and Miyashita	1980	Japan	Cycle	42	Men	18.5	NA	18-19	NA	NA	NA	NA	NA	NA	51.8	6.3	NA	NA	NA	NA	NA	NA	50 or 60 rpm, 150kpm/min increments	Douglas bag method, Scholander microgasanalyzer, Electric expired gas analyzer
Grey literature search	Google Scholar	Ichikawa and Miyashita	1980	Japan	Cycle	23	Men	24.5	NA	20-29	NA	NA	NA	NA	NA	NA	49.6	7.2	NA	NA	NA	NA	NA	NA	50 or 60 rpm, 150kpm/min increments	Douglas bag method, Scholander microgasanalyzer, Electric expired gas analyzer
Grey literature search	Google Scholar	Ichikawa and Miyashita	1980	Japan	Cycle	30	Men	34.5	NA	30-39	NA	NA	NA	NA	NA	NA	38.5	4.7	NA	NA	NA	NA	NA	NA	50 or 60 rpm, 150kpm/min increments	Douglas bag method, Scholander microgasanalyzer, Electric expired gas analyzer
Grey literature search	Google Scholar	Ichikawa and Miyashita	1980	Japan	Cycle	58	Men	44.5	NA	40-49	NA	NA	NA	NA	NA	NA	36.7	7.7	NA	NA	NA	NA	NA	NA	50 or 60 rpm, 150kpm/min increments	Douglas bag method, Scholander microgasanalyzer, Electric expired gas analyzer
Grey literature search	Google Scholar	Ichikawa and Miyashita	1980	Japan	Cycle	28	Men	54.5	NA	50-59	NA	NA	NA	NA	NA	NA	35.3	6.5	NA	NA	NA	NA	NA	NA	50 or 60 rpm, 150kpm/min increments	Douglas bag method, Scholander microgasanalyzer, Electric expired gas analyzer
Grey literature search	Google Scholar	Ichikawa and Miyashita	1980	Japan	Cycle	10	Men	64.5	NA	60-69	NA	NA	NA	NA	NA	NA	30.5	7.9	NA	NA	NA	NA	NA	NA	50 or 60 rpm, 150kpm/min increments	Douglas bag method, Scholander microgasanalyzer, Electric expired gas analyzer
Grey literature search	Google Scholar	Okita	1984	Japan	Cycle	16	Men	6.5	NA	6-7	NA	NA	NA	NA	NA	NA	49	7.8	NA	NA	NA	NA	NA	NA	150, 300, 450, 600, 750, and 900 kgm, 0.5 kg/3min increments	150, 300, 450, 600, 750, and 900 kgm, 0.5 kg/3min increments
Grey literature search	Google Scholar	Okita	1984	Japan	Cycle	9	Men	8.5	NA	8-9	NA	NA	NA	NA	NA	NA	52	6.3	NA	NA	NA	NA	NA	NA	150, 300, 450, 600, 750, and 900 kgm, 0.5 kg/3min increments	150, 300, 450, 600, 750, and 900 kgm, 0.5 kg/3min increments
Grey literature search	Google Scholar	Okita	1984	Japan	Cycle	19	Men	10.5	NA	10-11	NA	NA	NA	NA	NA	NA	55.7	10.3	NA	NA	NA	NA	NA	NA	150, 300, 450, 600, 750, and 900 kgm, 0.5 kg/3min increments	150, 300, 450, 600, 750, and 900 kgm, 0.5 kg/3min increments
Grey literature search	Google Scholar	Okita	1984	Japan	Cycle	26	Men	12.5	NA	12-13	NA	NA	NA	NA	NA	NA	54.7	7.6	NA	NA	NA	NA	NA	NA	150, 300, 450, 600, 750, and 900 kgm, 0.5 kg/3min increments	150, 300, 450, 600, 750, and 900 kgm, 0.5 kg/3min increments
Grey literature search	Google Scholar	Okita	1984	Japan	Cycle	27	Men	14.5	NA	14-15	NA	NA	NA	NA	NA	NA	51.8	7.6	NA	NA	NA	NA	NA	NA	150, 300, 450, 600, 750, and 900 kgm, 0.5 kg/3min increments	150, 300, 450, 600, 750, and 900 kgm, 0.5 kg/3min increments
Grey literature search	Google Scholar	Okita	1984	Japan	Cycle	19	Men	17	NA	16-18	NA	NA	NA	NA	NA	NA	54.5	7.3	NA	NA	NA	NA	NA	NA	150, 300, 450, 600, 750, and 900 kgm, 0.5 kg/3min increments	150, 300, 450, 600, 750, and 900 kgm, 0.5 kg/3min increments
Grey literature search	Google Scholar	Kobayashi et al	1980	Japan	Run	45	Men	24.5	NA	20-29	167.7	5.7	59.9	8.7	NA	NA	42.7	9.09	NA	NA	NA	NA	NA	NA	NA	NA
Grey literature search	Google Scholar	Kobayashi et al	1980	Japan	Run	27	Men	34.5	NA	30-39	165.3	4.5	60.8	6.6	NA	NA	40.6	6.43	NA	NA	NA	NA	NA	NA	NA	NA
Grey literature search	Google Scholar	Kobayashi et al	1980	Japan	Run	45	Men	44.5	NA	40-49	164.8	5.4	61.3	10.5	NA	NA	36.3	7.87	NA	NA	NA	NA	NA	NA	NA	NA
Grey literature search	Google Scholar	Kobayashi et al	1980	Japan	Run	15	Men	54.5	NA	50-59	163.6	2.9	60.9	6.4	NA	NA	34	5.06	NA	NA	NA	NA	NA	NA	NA	NA
Grey literature search	Google Scholar	Kobayashi et al	1980	Japan	Run	9	Men	64.5	NA	60-69	161.8	5.8	60.1	6	NA	NA	28.8	6.21	NA	NA	NA	NA	NA	NA	NA	NA
Grey literature search	Google Scholar	Kobayashi et al	1980	Japan	Run	1	Men	70	NA	NA	148.2	NA	51.5	NA	NA	NA	27.1	0	NA	NA	NA	NA	NA	NA	NA	NA
Grey literature search	Google Scholar	Ichikawa and Miyashita	1980	Japan	Run	12	Men	6.5	NA	6-7	NA	NA	NA	NA	NA	NA	44.8	5.4	NA	NA	NA	NA	NA	NA	120 - 280 m/min, 10 m/min increments with 5% incline	Douglas bag method, Scholander microgasanalyzer, Electric expired gas analyzer
Grey literature search	Google Scholar	Ichikawa and Miyashita	1980	Japan	Run	61	Men	8.5	NA	8-9	NA	NA	NA	NA	NA	NA	42	8.9	NA	NA	NA	NA	NA	NA	120 - 280 m/min, 10 m/min increments with 5% incline	Douglas bag method, Scholander microgasanalyzer, Electric expired gas analyzer
Grey literature search	Google Scholar	Ichikawa and Miyashita	1980	Japan	Run	59	Men	10	NA	NA	NA	NA	NA	NA	NA	NA	43.9	7.2	NA	NA	NA	NA	NA	NA	120 - 280 m/min, 10 m/min increments with 5% incline	Douglas bag method, Scholander microgasanalyzer, Electric expired gas analyzer
Grey literature search	Google Scholar	Ichikawa and Miyashita	1980	Japan	Run	42	Men	11	NA	NA	NA	NA	NA	NA	NA	NA	46.5	7.6	NA	NA	NA	NA	NA	NA	120 - 280 m/min, 10 m/min increments with 5% incline	Douglas bag method, Scholander microgasanalyzer, Electric expired gas analyzer
Grey literature search	Google Scholar	Ichikawa and Miyashita	1980	Japan	Run	92	Men	12	NA	NA	NA	NA	NA	NA	NA	NA	44	4.7	NA	NA	NA	NA	NA	NA	120 - 280 m/min, 10 m/min increments with 5% incline	Douglas bag method, Scholander microgasanalyzer, Electric expired gas analyzer
Grey literature search	Google Scholar	Ichikawa and Miyashita	1980	Japan	Run	98	Men	13	NA	NA	NA	NA	NA	NA	NA	NA	44.7	5.6	NA	NA	NA	NA	NA	NA	120 - 280 m/min, 10 m/min increments with 5% incline	Douglas bag method, Scholander microgasanalyzer, Electric expired gas analyzer
Grey literature search	Google Scholar	Ichikawa and Miyashita	1980	Japan	Run	96	Men	14	NA	NA	NA	NA	NA	NA	NA	NA	44.5	4.6	NA	NA	NA	NA	NA	NA	120 - 280 m/min, 10 m/min increments with 5% incline	Douglas bag method, Scholander microgasanalyzer, Electric expired gas analyzer
Grey literature search	Google Scholar	Ichikawa and Miyashita	1980	Japan	Run	79	Men	15	NA	NA	NA	NA	NA	NA	NA	NA	44.9	5.3	NA	NA	NA	NA	NA	NA	120 - 280 m/min, 10 m/min increments with 5% incline	Douglas bag method, Scholander microgasanalyzer, Electric expired gas analyzer
Grey literature search	Google Scholar	Ichikawa and Miyashita	1980	Japan	Run	84	Men	16	NA	NA	NA	NA	NA	NA	NA	NA	44.4	4.7	NA	NA	NA	NA	NA	NA	120 - 280 m/min, 10 m/min increments with 5% incline	Douglas bag method, Scholander microgasanalyzer, Electric expired gas analyzer
Grey literature search	Google Scholar	Ichikawa and Miyashita	1980	Japan	Run	86	Men	17	NA	NA	NA	NA	NA	NA	NA	NA	42.9	4.9	NA	NA	NA	NA	NA	NA	120 - 280 m/min, 10 m/min increments with 5% incline	Douglas bag method, Scholander microgasanalyzer, Electric expired gas analyzer
Grey literature search	Google Scholar	Ichikawa and Miyashita	1980	Japan	Run	26	Men	18.5	NA	18-19	NA	NA	NA	NA	NA	NA	42.8	4.5	NA	NA	NA	NA	NA	NA	120 - 280 m/min, 10 m/min increments with 5% incline	Douglas bag method, Scholander microgasanalyzer, Electric expired gas analyzer
Grey literature search	Google Scholar	Ichikawa and Miyashita	1980	Japan	Run	83	Men	24.5	NA	20-29	NA	NA	NA	NA	NA	NA	42.9	6.6	NA	NA	NA	NA	NA	NA	120 - 280 m/min, 10 m/min increments with 5% incline	Douglas bag method, Scholander microgasanalyzer, Electric expired gas analyzer
Grey literature search	Google Scholar	Ichikawa and Miyashita	1980	Japan	Run	11	Men	34.5	NA	30-39	NA	NA	NA	NA	NA	NA	30.5	3.2	NA	NA	NA	NA	NA	NA	120 - 280 m/min, 10 m/min increments with 5% incline	Douglas bag method, Scholander microgasanalyzer, Electric expired gas analyzer
Grey literature search	Google Scholar	Ichikawa and Miyashita	1980	Japan	Run	4	Men	44.5	NA	40-49	NA	NA	NA	NA	NA	NA	32.6	4.1	NA	NA	NA	NA	NA	NA	120 - 280 m/min, 10 m/min increments with 5% incline	Douglas bag method, Scholander microgasanalyzer, Electric expired gas analyzer
Grey literature search	Google Scholar	Kobayashi et al	1984	Japan	Run	7	Women	4.52	NA	NA	102.3	NA	16.6	NA	NA	NA	39	NA	NA	NA	NA	NA	NA	NA	NA	NA
Grey literature search	Google Scholar	Kobayashi et al	1984	Japan	Run	16	Women	5.46	NA	NA	107.4	NA	17.4	NA	NA	NA	42.4	NA	NA	NA	NA	NA	NA	NA	NA	NA
Grey literature search	Google Scholar	Kobayashi et al	1984	Japan	Run	14	Women	6.58	NA	NA	116.1	NA	20.8	NA	NA	NA	47.4	NA	NA	NA	NA	NA	NA	NA	NA	NA
Grey literature search	Google Scholar	Yoshizawa et al	1983	Japan	Run	24	Women	4	NA	NA	102.8	4	17.01	1.76	NA	NA	45.1	4.6	NA	NA	NA	NA	NA	NA	NA	NA
Grey literature search	Google Scholar	Yoshizawa et al	1983	Japan	Run	33	Women	5	NA	NA	107.4	3.8	18.35	2.05	NA	NA	44.9	4.4	NA	NA	NA	NA	NA	NA	NA	NA
Grey literature search	Google Scholar	Yoshizawa et al	1983	Japan	Run	24	Women	6	NA	NA	113.6	3.9	19.64	1.82	NA	NA	45.6	4.3	NA	NA	NA	NA	NA	NA	NA	NA
Grey literature search	Google Scholar	Yoshizawa et al	1983	Japan	Run	22	Women	7	NA	NA	119.9	3.8	22.14	2.26	NA	NA	46.6	3.9	NA	NA	NA	NA	NA	NA	NA	NA
Grey literature search	Google Scholar	Yoshizawa et al	1983	Japan	Run	23	Women	8	NA	NA	125.4	3.7	25.22	3.02	NA	NA	47.7	4.6	NA	NA	NA	NA	NA	NA	NA	NA
Grey literature search	Google Scholar	Yoshizawa et al	1983	Japan	Run	17	Women	9	NA	NA	130.5	4.4	27.76	3.52	NA	NA	48.9	3.8	NA	NA	NA	NA	NA	NA	NA	NA
Grey literature search	Google Scholar	Yoshizawa et al	1983	Japan	Run	13	Women	10	NA	NA	134.6	5.1	31.5	3.96	NA	NA	49.5	6.2	NA	NA	NA	NA	NA	NA	NA	NA
Grey literature search	Google Scholar	Yoshizawa et al	1983	Japan	Run	20	Women	11	NA	NA	140.6	5.1	35.25	6.38	NA	NA	46	4.5	NA	NA	NA	NA	NA	NA	NA	NA
Grey literature search	Google Scholar	Yoshizawa et al	1983	Japan	Run	26	Women	12	NA	NA	144.7	5.8	37.65	6.38	NA	NA	47.4	4.6	NA	NA	NA	NA	NA	NA	NA	NA
Grey literature search	Google Scholar	Yoshizawa et al	1983	Japan	Run	22	Women	13	NA	NA	148.2	3.9	40.76	5.83	NA	NA	48.4	5.4	NA	NA	NA	NA	NA	NA	NA	NA
Grey literature search	Google Scholar	Yoshizawa et al	1983	Japan	Run	19	Women	14	NA	NA	152.5	5.4	46.51	5.84	NA	NA	44	4.4	NA	NA	NA	NA	NA	NA	NA	NA
Grey literature search	Google Scholar	Yoshizawa et al	1983	Japan	Run	19	Women	15	NA	NA	153.1	5.8	48.59	5	NA	NA	44.7	7.3	NA	NA	NA	NA	NA	NA	NA	NA
Grey literature search	Google Scholar	Yoshizawa et al	1983	Japan	Run	17	Women	16	NA	NA	153.1	3.2	49.18	4.32	NA	NA	43.6	5.3	NA	NA	NA	NA	NA	NA	NA	NA
Grey literature search	Google Scholar	Yoshizawa et al	1983	Japan	Run	23	Women	17	NA	NA	153.8	4.9	51.58	4.39	NA	NA	43.1	7.9	NA	NA	NA	NA	NA	NA	NA	NA
Grey literature search	Google Scholar	Yoshizawa et al	1983	Japan	Run	9	Women	18	NA	NA	158.9	3.4	51.74	2.17	NA	NA	40.1	4.4	NA	NA	NA	NA	NA	NA	NA	NA
Grey literature search	Google Scholar	Ichikawa and Miyashita	1980	Japan	Cycle	9	Women	9	NA	NA	NA	NA	NA	NA	NA	NA	42.6	4.3	NA	NA	NA	NA	NA	NA	50 or 60 rpm, 150kpm/min increments	Douglas bag method, Scholander microgasanalyzer, Electric expired gas analyzer
Grey literature search	Google Scholar	Ichikawa and Miyashita	1980	Japan	Cycle	9	Women	10	NA	NA	NA	NA	NA	NA	NA	NA	39.2	3.2	NA	NA	NA	NA	NA	NA	50 or 60 rpm, 150kpm/min increments	Douglas bag method, Scholander microgasanalyzer, Electric expired gas analyzer
Grey literature search	Google Scholar	Ichikawa and Miyashita	1980	Japan	Cycle	9	Women	11	NA	NA	NA	NA	NA	NA	NA	NA	41.5	1.6	NA	NA	NA	NA	NA	NA	50 or 60 rpm, 150kpm/min increments	Douglas bag method, Scholander microgasanalyzer, Electric expired gas analyzer
Grey literature search	Google Scholar	Ichikawa and Miyashita	1980	Japan	Cycle	38	Women	12	NA	NA	NA	NA	NA	NA	NA	NA	38.1	5.3	NA	NA	NA	NA	NA	NA	50 or 60 rpm, 150kpm/min increments	Douglas bag method, Scholander microgasanalyzer, Electric expired gas analyzer
Grey literature search	Google Scholar	Ichikawa and Miyashita	1980	Japan	Cycle	38	Women	13	NA	NA	NA	NA	NA	NA	NA	NA	39.1	5.3	NA	NA	NA	NA	NA	NA	50 or 60 rpm, 150kpm/min increments	Douglas bag method, Scholander microgasanalyzer, Electric expired gas analyzer
Grey literature search	Google Scholar	Ichikawa and Miyashita	1980	Japan	Cycle	38	Women	14	NA	NA	NA	NA	NA	NA	NA	NA	39	3.9	NA	NA	NA	NA	NA	NA	50 or 60 rpm, 150kpm/min increments	Douglas bag method, Scholander microgasanalyzer, Electric expired gas analyzer
Grey literature search	Google Scholar	Ichikawa and Miyashita	1980	Japan	Cycle	38	Women	15	NA	NA	NA	NA	NA	NA	NA	NA	40.1	5.1	NA	NA	NA	NA	NA	NA	50 or 60 rpm, 150kpm/min increments	Douglas bag method, Scholander microgasanalyzer, Electric expired gas analyzer
Grey literature search	Google Scholar	Ichikawa and Miyashita	1980	Japan	Cycle	38	Women	16	NA	NA	NA	NA	NA	NA	NA	NA	39.8	5	NA	NA	NA	NA	NA	NA	50 or 60 rpm, 150kpm/min increments	Douglas bag method, Scholander microgasanalyzer, Electric expired gas analyzer
Grey literature search	Google Scholar	Ichikawa and Miyashita	1980	Japan	Cycle	38	Women	17	NA	NA	NA	NA	NA	NA	NA	NA	40.7	5.3	NA	NA	NA	NA	NA	NA	50 or 60 rpm, 150kpm/min increments	Douglas bag method, Scholander microgasanalyzer, Electric expired gas analyzer
Grey literature search	Google Scholar	Ichikawa and Miyashita	1980	Japan	Cycle	61	Women	18.5	NA	18-19	NA	NA	NA	NA	NA	NA	39.2	5.1	NA	NA	NA	NA	NA	NA	50 or 60 rpm, 150kpm/min increments	Douglas bag method, Scholander microgasanalyzer, Electric expired gas analyzer
Grey literature search	Google Scholar	Ichikawa and Miyashita	1980	Japan	Cycle	29	Women	24.5	NA	20-29	NA	NA	NA	NA	NA	NA	34.7	7.2	NA	NA	NA	NA	NA	NA	50 or 60 rpm, 150kpm/min increments	Douglas bag method, Scholander microgasanalyzer, Electric expired gas analyzer
Grey literature search	Google Scholar	Ichikawa and Miyashita	1980	Japan	Cycle	31	Women	34.5	NA	30-39	NA	NA	NA	NA	NA	NA	30.4	3.9	NA	NA	NA	NA	NA	NA	50 or 60 rpm, 150kpm/min increments	Douglas bag method, Scholander microgasanalyzer, Electric expired gas analyzer
Grey literature search	Google Scholar	Ichikawa and Miyashita	1980	Japan	Cycle	32	Women	44.5	NA	40-49	NA	NA	NA	NA	NA	NA	27.3	5	NA	NA	NA	NA	NA	NA	50 or 60 rpm, 150kpm/min increments	Douglas bag method, Scholander microgasanalyzer, Electric expired gas analyzer
Grey literature search	Google Scholar	Ichikawa and Miyashita	1980	Japan	Cycle	6	Women	54.5	NA	50-59	NA	NA	NA	NA	NA	NA	24.6	5.5	NA	NA	NA	NA	NA	NA	50 or 60 rpm, 150kpm/min increments	Douglas bag method, Scholander microgasanalyzer, Electric expired gas analyzer
Grey literature search	Google Scholar	Ichikawa and Miyashita	1980	Japan	Cycle	4	Women	64.5	NA	60-69	NA	NA	NA	NA	NA	NA	19.1	13.4	NA	NA	NA	NA	NA	NA	50 or 60 rpm, 150kpm/min increments	Douglas bag method, Scholander microgasanalyzer, Electric expired gas analyzer
Grey literature search	Google Scholar	Okita	1984	Japan	Cycle	16	Women	6.5	NA	6-7	NA	NA	NA	NA	NA	NA	42.8	4.6	NA	NA	NA	NA	NA	NA	150, 300, 450, 600, 750, and 900 kgm, 0.5 kg/3min increments	Electro Metabolar, Fukuda denshi
Grey literature search	Google Scholar	Okita	1984	Japan	Cycle	12	Women	8.5	NA	8-9	NA	NA	NA	NA	NA	NA	43.8	7.2	NA	NA	NA	NA	NA	NA	150, 300, 450, 600, 750, and 900 kgm, 0.5 kg/3min increments	Electro Metabolar, Fukuda denshi
Grey literature search	Google Scholar	Okita	1984	Japan	Cycle	14	Women	10.5	NA	10-11	NA	NA	NA	NA	NA	NA	51	7.2	NA	NA	NA	NA	NA	NA	150, 300, 450, 600, 750, and 900 kgm, 0.5 kg/3min increments	Electro Metabolar, Fukuda denshi
Grey literature search	Google Scholar	Okita	1984	Japan	Cycle	27	Women	12.5	NA	12-13	NA	NA	NA	NA	NA	NA	42.6	8.3	NA	NA	NA	NA	NA	NA	150, 300, 450, 600, 750, and 900 kgm, 0.5 kg/3min increments	Electro Metabolar, Fukuda denshi
Grey literature search	Google Scholar	Okita	1984	Japan	Cycle	16	Women	14.5	NA	14-15	NA	NA	NA	NA	NA	NA	36	7.9	NA	NA	NA	NA	NA	NA	150, 300, 450, 600, 750, and 900 kgm, 0.5 kg/3min increments	Electro Metabolar, Fukuda denshi
Grey literature search	Google Scholar	Okita	1984	Japan	Cycle	14	Women	17	NA	16-18	NA	NA	NA	NA	NA	NA	36.8	7	NA	NA	NA	NA	NA	NA	150, 300, 450, 600, 750, and 900 kgm, 0.5 kg/3min increments	Electro Metabolar, Fukuda denshi
Grey literature search	Google Scholar	Ichikawa and Miyashita	1980	Japan	Run	9	Women	6.5	NA	6-7	NA	NA	NA	NA	NA	NA	32.5	3.4	NA	NA	NA	NA	NA	NA	120 - 280 m/min, 10 m/min increments with 5% incline	Douglas bag method, Scholander microgasanalyzer, Electric expired gas analyzer
Grey literature search	Google Scholar	Ichikawa and Miyashita	1980	Japan	Run	53	Women	8.5	NA	8-9	NA	NA	NA	NA	NA	NA	36.5	7.9	NA	NA	NA	NA	NA	NA	120 - 280 m/min, 10 m/min increments with 5% incline	Douglas bag method, Scholander microgasanalyzer, Electric expired gas analyzer
Grey literature search	Google Scholar	Ichikawa and Miyashita	1980	Japan	Run	42	Women	10	NA	NA	NA	NA	NA	NA	NA	NA	36.3	6.5	NA	NA	NA	NA	NA	NA	120 - 280 m/min, 10 m/min increments with 5% incline	Douglas bag method, Scholander microgasanalyzer, Electric expired gas analyzer
Grey literature search	Google Scholar	Ichikawa and Miyashita	1980	Japan	Run	36	Women	11	NA	NA	NA	NA	NA	NA	NA	NA	37.3	7.4	NA	NA	NA	NA	NA	NA	120 - 280 m/min, 10 m/min increments with 5% incline	Douglas bag method, Scholander microgasanalyzer, Electric expired gas analyzer
Grey literature search	Google Scholar	Ichikawa and Miyashita	1980	Japan	Run	13	Women	12	NA	NA	NA	NA	NA	NA	NA	NA	37.6	4	NA	NA	NA	NA	NA	NA	120 - 280 m/min, 10 m/min increments with 5% incline	Douglas bag method, Scholander microgasanalyzer, Electric expired gas analyzer
Grey literature search	Google Scholar	Ichikawa and Miyashita	1980	Japan	Run	19	Women	13	NA	NA	NA	NA	NA	NA	NA	NA	35	3.6	NA	NA	NA	NA	NA	NA	120 - 280 m/min, 10 m/min increments with 5% incline	Douglas bag method, Scholander microgasanalyzer, Electric expired gas analyzer
Grey literature search	Google Scholar	Ichikawa and Miyashita	1980	Japan	Run	22	Women	14	NA	NA	NA	NA	NA	NA	NA	NA	34.9	4.1	NA	NA	NA	NA	NA	NA	120 - 280 m/min, 10 m/min increments with 5% incline	Douglas bag method, Scholander microgasanalyzer, Electric expired gas analyzer
Grey literature search	Google Scholar	Ichikawa and Miyashita	1980	Japan	Run	14	Women	15	NA	NA	NA	NA	NA	NA	NA	NA	37.1	3.4	NA	NA	NA	NA	NA	NA	120 - 280 m/min, 10 m/min increments with 5% incline	Douglas bag method, Scholander microgasanalyzer, Electric expired gas analyzer
Grey literature search	Google Scholar	Ichikawa and Miyashita	1980	Japan	Run	18	Women	16	NA	NA	NA	NA	NA	NA	NA	NA	34.3	4.1	NA	NA	NA	NA	NA	NA	120 - 280 m/min, 10 m/min increments with 5% incline	Douglas bag method, Scholander microgasanalyzer, Electric expired gas analyzer
Grey literature search	Google Scholar	Ichikawa and Miyashita	1980	Japan	Run	9	Women	17	NA	NA	NA	NA	NA	NA	NA	NA	34.4	3.7	NA	NA	NA	NA	NA	NA	120 - 280 m/min, 10 m/min increments with 5% incline	Douglas bag method, Scholander microgasanalyzer, Electric expired gas analyzer
Grey literature search	Google Scholar	Ichikawa and Miyashita	1980	Japan	Run	89	Women	18.5	NA	18-19	NA	NA	NA	NA	NA	NA	33.2	4.3	NA	NA	NA	NA	NA	NA	120 - 280 m/min, 10 m/min increments with 5% incline	Douglas bag method, Scholander microgasanalyzer, Electric expired gas analyzer
Grey literature search	Google Scholar	Ichikawa and Miyashita	1980	Japan	Run	145	Women	24.5	NA	20-29	NA	NA	NA	NA	NA	NA	32.3	3.4	NA	NA	NA	NA	NA	NA	120 - 280 m/min, 10 m/min increments with 5% incline	Douglas bag method, Scholander microgasanalyzer, Electric expired gas analyzer
Grey literature search	Google Scholar	Ichikawa and Miyashita	1980	Japan	Run	38	Women	34.5	NA	30-39	NA	NA	NA	NA	NA	NA	27.7	2.5	NA	NA	NA	NA	NA	NA	120 - 280 m/min, 10 m/min increments with 5% incline	Douglas bag method, Scholander microgasanalyzer, Electric expired gas analyzer
Grey literature search	Google Scholar	Ichikawa and Miyashita	1980	Japan	Run	28	Women	44.5	NA	40-49	NA	NA	NA	NA	NA	NA	25.8	2.7	NA	NA	NA	NA	NA	NA	120 - 280 m/min, 10 m/min increments with 5% incline	Douglas bag method, Scholander microgasanalyzer, Electric expired gas analyzer
Grey literature search	Google Scholar	Ichikawa and Miyashita	1980	Japan	Run	12	Women	54.5	NA	50-59	NA	NA	NA	NA	NA	NA	24.1	0.1	NA	NA	NA	NA	NA	NA	120 - 280 m/min, 10 m/min increments with 5% incline	Douglas bag method, Scholander microgasanalyzer, Electric expired gas analyzer
Grey literature search	Google Scholar	Kono et al	1997	Japan	Cycle	4485	Men	22	NA	20-24	NA	NA	NA	NA	NA	NA	43	NA	39-47	NA	NA	NA	Workers	NA	NA	Estimation method: the Astrand's nomogram
Grey literature search	Google Scholar	Kono et al	1997	Japan	Cycle	5282	Men	27	NA	25-29	NA	NA	NA	NA	NA	NA	41	NA	37-45	NA	NA	NA	Workers	NA	NA	Estimation method: the Astrand's nomogram
Grey literature search	Google Scholar	Kono et al	1997	Japan	Cycle	4408	Men	32	NA	30-34	NA	NA	NA	NA	NA	NA	39.5	NA	36-43	NA	NA	NA	Workers	NA	NA	Estimation method: the Astrand's nomogram
Grey literature search	Google Scholar	Kono et al	1997	Japan	Cycle	5131	Men	37	NA	35-39	NA	NA	NA	NA	NA	NA	38.5	NA	35-42	NA	NA	NA	Workers	NA	NA	Estimation method: the Astrand's nomogram
Grey literature search	Google Scholar	Kono et al	1997	Japan	Cycle	5912	Men	42	NA	40-44	NA	NA	NA	NA	NA	NA	37.5	NA	34-41	NA	NA	NA	Workers	NA	NA	Estimation method: the Astrand's nomogram
Grey literature search	Google Scholar	Kono et al	1997	Japan	Cycle	4786	Men	47	NA	45-49	NA	NA	NA	NA	NA	NA	37.5	NA	34-41	NA	NA	NA	Workers	NA	NA	Estimation method: the Astrand's nomogram
Grey literature search	Google Scholar	Kono et al	1997	Japan	Cycle	4318	Men	52	NA	50-54	NA	NA	NA	NA	NA	NA	36.5	NA	33-40	NA	NA	NA	Workers	NA	NA	Estimation method: the Astrand's nomogram
Grey literature search	Google Scholar	Kono et al	1997	Japan	Cycle	3029	Men	57	NA	55-59	NA	NA	NA	NA	NA	NA	35.5	NA	32-39	NA	NA	NA	Workers	NA	NA	Estimation method: the Astrand's nomogram
Grey literature search	Google Scholar	Kono et al	1997	Japan	Cycle	4947	Women	22	NA	20-24	NA	NA	NA	NA	NA	NA	36	NA	32-40	NA	NA	NA	Workers	NA	NA	Estimation method: the Astrand's nomogram
Grey literature search	Google Scholar	Kono et al	1997	Japan	Cycle	2906	Women	27	NA	25-29	NA	NA	NA	NA	NA	NA	35.5	NA	32-39	NA	NA	NA	Workers	NA	NA	Estimation method: the Astrand's nomogram
Grey literature search	Google Scholar	Kono et al	1997	Japan	Cycle	1473	Women	32	NA	30-34	NA	NA	NA	NA	NA	NA	33.5	NA	30-37	NA	NA	NA	Workers	NA	NA	Estimation method: the Astrand's nomogram
Grey literature search	Google Scholar	Kono et al	1997	Japan	Cycle	1747	Women	37	NA	35-39	NA	NA	NA	NA	NA	NA	31	NA	27-35	NA	NA	NA	Workers	NA	NA	Estimation method: the Astrand's nomogram
Grey literature search	Google Scholar	Kono et al	1997	Japan	Cycle	2577	Women	42	NA	40-44	NA	NA	NA	NA	NA	NA	29.5	NA	26-33	NA	NA	NA	Workers	NA	NA	Estimation method: the Astrand's nomogram
Grey literature search	Google Scholar	Kono et al	1997	Japan	Cycle	1881	Women	47	NA	45-49	NA	NA	NA	NA	NA	NA	29.5	NA	26-33	NA	NA	NA	Workers	NA	NA	Estimation method: the Astrand's nomogram
Grey literature search	Google Scholar	Kono et al	1997	Japan	Cycle	1631	Women	52	NA	50-54	NA	NA	NA	NA	NA	NA	29	NA	25-33	NA	NA	NA	Workers	NA	NA	Estimation method: the Astrand's nomogram
Grey literature search	Google Scholar	Kono et al	1997	Japan	Cycle	1008	Women	57	NA	55-59	NA	NA	NA	NA	NA	NA	28	NA	24-32	NA	NA	NA	Workers	NA	NA	Estimation method: the Astrand's nomogram
