# Supplementary material for: Estimated standard values of aerobic capacity according to sex and age in a Japanese population: A scoping review
Source: PLoS One. 2023 Sep 15;18(9):e0286936. doi: 10.1371/journal.pone.0286936 (PMC10503723; doi:10.1371/journal.pone.0286936)
Supplement: S3 File — (XLSX) [file pone.0286936.s004.xlsx]

## Sheet: Sheet1
Review articles	Year	Articles included	Country	Exercise mode	Sex	Age (Year)			VO2peak/kg (mL/kg/min)			VT (mL/kg/min)
						Mean	SD	Range	Mean	SD	Range	Mean	SD	Range
Schneider	2013	Saltin and Grimby (1968)	Sweden	Cycle	Men	47.4	NA	43-49	44	NA	NA	NA	NA	NA
Schneider	2013	Saltin and Grimby (1968)	Sweden	Cycle	Men	53.6	NA	50-59	38	NA	NA	NA	NA	NA
Schneider	2013	Saltin and Grimby (1968)	Sweden	Cycle	Men	63	NA	60-67	37	NA	NA	NA	NA	NA
Schneider	2013	Astrand et al (1973)	Sweden	Cycle	Men	25.9	NA	NA	58.7	4	NA	NA	NA	NA
Schneider	2013	Astrand et al (1973)	Sweden	Cycle	Men	46.9	NA	NA	45.3	5.6	NA	NA	NA	NA
Schneider	2013	Astrand et al (1973)	Sweden	Cycle/Run	Women	21.9	NA	NA	47.6	4	NA	NA	NA	NA
Schneider	2013	Astrand et al (1973)	Sweden	Cycle/Run	Women	42.9	NA	NA	38.4	4.2	NA	NA	NA	NA
Matecki et al	2001	Macek and Vavra (1980)	Europe	Cycle	Men	10.5	0.6	10-11	52.8	7.8	NA	NA	NA	NA
Matecki et al	2001	Macek and Vavra (1980)	Europe	Cycle	Men	21.2	0.5	20-22	59	7.5	NA	NA	NA	NA
Matecki et al	2001	Cooper et al (1984)	USA	Cycle	Women	9	2	6-11	38	7	NA	NA	NA	NA
Matecki et al	2001	Cooper et al (1984)	USA	Cycle	Women	15	2	12-17	34	4	NA	NA	NA	NA
Matecki et al	2001	Cooper et al (1984)	USA	Cycle	Men	10	2	6-13	42	6	NA	NA	NA	NA
Matecki et al	2001	Cooper et al (1984)	USA	Cycle	Men	16	1	14-17	50	8	NA	NA	NA	NA
Schneider	2013	Jones et al (1985)	Canada	Cycle	Men	19.4059	NA	NA	45.5	19	NA	NA	NA	NA
Schneider	2013	Jones et al (1985)	Canada	Cycle	Men	29.4059	NA	NA	43	19	NA	NA	NA	NA
Schneider	2013	Jones et al (1985)	Canada	Cycle	Men	39.4059	NA	NA	40.9	16	NA	NA	NA	NA
Schneider	2013	Jones et al (1985)	Canada	Cycle	Men	49.4059	NA	NA	36.6	18.4	NA	NA	NA	NA
Schneider	2013	Jones et al (1985)	Canada	Cycle	Men	62.7723	NA	NA	25.5	15.5	NA	NA	NA	NA
Schneider	2013	Jones et al (1985)	Canada	Cycle	Women	19.3617	NA	NA	41.2	25.9	NA	NA	NA	NA
Schneider	2013	Jones et al (1985)	Canada	Cycle	Women	29.3617	NA	NA	33.1	24.2	NA	NA	NA	NA
Schneider	2013	Jones et al (1985)	Canada	Cycle	Women	39.2553	NA	NA	27.6	8.9	NA	NA	NA	NA
Schneider	2013	Jones et al (1985)	Canada	Cycle	Women	49.2553	NA	NA	24.3	9.6	NA	NA	NA	NA
Schneider	2013	Jones et al (1985)	Canada	Cycle	Women	62.5532	NA	NA	20.3	9.4	NA	NA	NA	NA
Matecki et al	2001	Mercier et al (1987)	France	Cycle	Men	10	NA	NA	48.7204	5.89814	NA	NA	NA	NA
Matecki et al	2001	Mercier et al (1987)	France	Cycle	Men	11	NA	NA	47.9147	3.5545	NA	NA	NA	NA
Matecki et al	2001	Mercier et al (1987)	France	Cycle	Men	12	NA	NA	50.0948	5.02995	NA	NA	NA	NA
Matecki et al	2001	Mercier et al (1987)	France	Cycle	Men	13	NA	NA	51.1848	4.49613	NA	NA	NA	NA
Matecki et al	2001	Mercier et al (1987)	France	Cycle	Men	14	NA	NA	49.8104	7.79329	NA	NA	NA	NA
Schneider	2013	Posner et al (1987)	USA	Cycle	Men	30	NA	NA	39.9	13.1	NA	NA	NA	NA
Schneider	2013	Posner et al (1987)	USA	Cycle	Men	50	NA	NA	31.3	7.1	NA	NA	NA	NA
Schneider	2013	Posner et al (1987)	USA	Cycle	Men	67	NA	NA	27.4	7.1	NA	NA	NA	NA
Schneider	2013	Posner et al (1987)	USA	Cycle	Men	82	NA	NA	23.3	6.1	NA	NA	NA	NA
Schneider	2013	Posner et al (1987)	USA	Cycle	Women	30	NA	NA	32.4	13.2	NA	NA	NA	NA
Schneider	2013	Posner et al (1987)	USA	Cycle	Women	50	NA	NA	20.8	7.7	NA	NA	NA	NA
Schneider	2013	Posner et al (1987)	USA	Cycle	Women	67	NA	NA	19.7	7.5	NA	NA	NA	NA
Schneider	2013	Posner et al (1987)	USA	Cycle	Women	82	NA	NA	19.2	6.4	NA	NA	NA	NA
Matecki et al	2001	Sunnegardh et al (1987)	Sweden	Cycle	Men	8.7	NA	8.3-9.8	52.7	6.3	NA	NA	NA	NA
Matecki et al	2001	Sunnegardh et al (1987)	Sweden	Cycle	Men	13.8	NA	12.8-14.2	52.2	5.3	NA	NA	NA	NA
Matecki et al	2001	Sunnegardh et al (1987)	Sweden	Cycle	Women	8.7	NA	8.3-9.3	45.9	4.4	NA	NA	NA	NA
Matecki et al	2001	Sunnegardh et al (1987)	Sweden	Cycle	Women	13.7	NA	13.4-14.1	43.7	3.9	NA	NA	NA	NA
Schneider	2013	Blackie et al (1989)	Canada	Cycle	Men	65.8	5.4	NA	33	6.8	NA	NA	NA	NA
Schneider	2013	Blackie et al (1989)	Canada	Cycle	Women	66	5.8	NA	24.3	4.8	NA	NA	NA	NA
Papp and Takken	2014	Singh et al (1989)	Malaysia	Cycle	Men	16.7	1.93649	13-19	56.8	13.5554	NA	NA	NA	NA
Papp and Takken	2014	Singh et al (1989)	Malaysia	Cycle	Men	24.1	1.9799	20-29	49.5	9.89949	NA	NA	NA	NA
Papp and Takken	2014	Singh et al (1989)	Malaysia	Cycle	Men	34.6	2.33238	30-39	39	11.6619	NA	NA	NA	NA
Papp and Takken	2014	Singh et al (1989)	Malaysia	Cycle	Men	44.7	2.98496	40-49	32.7	11.9398	NA	NA	NA	NA
Papp and Takken	2014	Singh et al (1989)	Malaysia	Cycle	Men	52.8	3	50-59	28.9	8.7	NA	NA	NA	NA
Matecki et al	2001	Benefice et al (1990)	France	Cycle	Men	12.1	1.2	NA	46.7	8.2	NA	NA	NA	NA
Matecki et al	2001	Benefice et al (1990)	France	Cycle	Men	13.4	1.2	NA	45.6	6.3	NA	NA	NA	NA
Matecki et al	2001	Benefice et al (1990)	France	Cycle	Men	14.3	1	NA	46.7	4.9	NA	NA	NA	NA
Matecki et al	2001	Sjodin and Svedenhag (1992)	Sweden	Cycle	Men	12.3	1.13137	NA	64.51	5.55786	NA	NA	NA	NA
Matecki et al	2001	Sjodin and Svedenhag (1992)	Sweden	Cycle	Men	14.4	0.6	NA	63.22	3.98	NA	NA	NA	NA
Matecki et al	2001	Sjodin and Svedenhag (1992)	Sweden	Cycle	Men	16.4	0.6	NA	59.02	5.16	NA	NA	NA	NA
Matecki et al	2001	Sjodin and Svedenhag (1992)	Sweden	Cycle	Men	18.4	0.6	NA	57.73	4.72	NA	NA	NA	NA
Schneider	2013	Fairbarn et al (1994)	Canada	Cycle	Men	24.4554	NA	NA	51.7	11.4	NA	NA	NA	NA
Schneider	2013	Fairbarn et al (1994)	Canada	Cycle	Men	34.3564	NA	NA	47.4	10.4	NA	NA	NA	NA
Schneider	2013	Fairbarn et al (1994)	Canada	Cycle	Men	44.2574	NA	NA	42.3	9.2	NA	NA	NA	NA
Schneider	2013	Fairbarn et al (1994)	Canada	Cycle	Men	54.4554	NA	NA	40.3	6.5	NA	NA	NA	NA
Schneider	2013	Fairbarn et al (1994)	Canada	Cycle	Men	64.4554	NA	NA	32.9	6.4	NA	NA	NA	NA
Schneider	2013	Fairbarn et al (1994)	Canada	Cycle	Men	74.7525	NA	NA	26.3	5.6	NA	NA	NA	NA
Schneider	2013	Fairbarn et al (1994)	Canada	Cycle	Women	24.4681	NA	NA	43.9	9.6	NA	NA	NA	NA
Schneider	2013	Fairbarn et al (1994)	Canada	Cycle	Women	34.2553	NA	NA	43.9	5.4	NA	NA	NA	NA
Schneider	2013	Fairbarn et al (1994)	Canada	Cycle	Women	44.1489	NA	NA	35.9	7.3	NA	NA	NA	NA
Schneider	2013	Fairbarn et al (1994)	Canada	Cycle	Women	54.3617	NA	NA	27.9	5.1	NA	NA	NA	NA
Schneider	2013	Fairbarn et al (1994)	Canada	Cycle	Women	64.2553	NA	NA	24.3	0.6	NA	NA	NA	NA
Schneider	2013	Fairbarn et al (1994)	Canada	Cycle	Women	74.5745	NA	NA	22.7	4.1	NA	NA	NA	NA
Schneider	2013	Pothoff et al (1994)	Germany	Cycle	Men	24.6535	NA	NA	41.6	13.4	NA	NA	NA	NA
Schneider	2013	Pothoff et al (1994)	Germany	Cycle	Men	34.6535	NA	NA	34.2	13.7	NA	NA	NA	NA
Schneider	2013	Pothoff et al (1994)	Germany	Cycle	Men	44.6535	NA	NA	32.1	9.5	NA	NA	NA	NA
Schneider	2013	Pothoff et al (1994)	Germany	Cycle	Men	54.4554	NA	NA	27.7	8.4	NA	NA	NA	NA
Schneider	2013	Pothoff et al (1994)	Germany	Cycle	Men	64.7525	NA	NA	25.7	6.5	NA	NA	NA	NA
Schneider	2013	Pothoff et al (1994)	Germany	Cycle	Women	24.5745	NA	NA	35.4	11.8	NA	NA	NA	NA
Schneider	2013	Pothoff et al (1994)	Germany	Cycle	Women	34.4681	NA	NA	27.9	7.3	NA	NA	NA	NA
Schneider	2013	Pothoff et al (1994)	Germany	Cycle	Women	44.5745	NA	NA	23.6	9.7	NA	NA	NA	NA
Schneider	2013	Pothoff et al (1994)	Germany	Cycle	Women	54.5745	NA	NA	23.2	6.3	NA	NA	NA	NA
Schneider	2013	Pothoff et al (1994)	Germany	Cycle	Women	64.3617	NA	NA	19.9	6.3	NA	NA	NA	NA
Matecki et al	2001	Prioux et al (1997)	France	Cycle	Men	11.2	0.848528	11.2 (0.2) - 13.2 (0.2)	49.6	7.4	NA	NA	NA	NA
Matecki et al	2001	Prioux et al (1997)	France	Cycle	Men	12.2	0.848528	11.2 (0.2) - 13.2 (0.2)	50.6	5.7	NA	NA	NA	NA
Matecki et al	2001	Prioux et al (1997)	France	Cycle	Men	13.2	0.848528	11.2 (0.2) - 13.2 (0.2)	51.9	5.2	NA	NA	NA	NA
Matecki et al	2001	Prioux et al (1997)	France	Cycle	Men	12.9	0.748331	12.9 (0.2) - 14.9 (0.3)	54.3	5.5	NA	NA	NA	NA
Matecki et al	2001	Prioux et al (1997)	France	Cycle	Men	13.9	0.748331	12.9 (0.2) - 14.9 (0.3)	54	7.9	NA	NA	NA	NA
Matecki et al	2001	Prioux et al (1997)	France	Cycle	Men	14.9	0.748331	12.9 (0.2) - 14.9 (0.3)	54.1	5.5	NA	NA	NA	NA
Matecki et al	2001	Prioux et al (1997)	France	Cycle	Men	14.9	1.03923	14.9 (0.3) - 16.9 (0.3)	53.9	5.6	NA	NA	NA	NA
Matecki et al	2001	Prioux et al (1997)	France	Cycle	Men	15.9	1.03923	14.9 (0.3) - 16.9 (0.3)	55.1	6.1	NA	NA	NA	NA
Matecki et al	2001	Prioux et al (1997)	France	Cycle	Men	16.9	1.03923	14.9 (0.3) - 16.9 (0.3)	55.4	5.4	NA	NA	NA	NA
Schneider	2013	Ong et al (2002)	Singapore	Cycle	Men	42.3	11.7	NA	30.7	11	NA	14.9	NA	NA
Schneider	2013	Ong et al (2002)	Singapore	Cycle	Women	42.4	13.2	NA	23.9	5	NA	13.7	NA	NA
Schneider	2013	Herdy and Uhlendorf (2011)	Brazil	Cycle	Men	19.5	NA	15-24	47.4	7.9	NA	30.4	NA	NA
Schneider	2013	Herdy and Uhlendorf (2011)	Brazil	Cycle	Men	29.5	NA	25-34	41.9	7.2	NA	25.8	NA	NA
Schneider	2013	Herdy and Uhlendorf (2011)	Brazil	Cycle	Men	39.5	NA	35-44	39	6.8	NA	24.5	NA	NA
Schneider	2013	Herdy and Uhlendorf (2011)	Brazil	Cycle	Men	49.5	NA	45-54	35.6	7.7	NA	22.6	NA	NA
Schneider	2013	Herdy and Uhlendorf (2011)	Brazil	Cycle	Men	59.5	NA	55-64	30	6.3	NA	19.1	NA	NA
Schneider	2013	Herdy and Uhlendorf (2011)	Brazil	Cycle	Men	69.5	NA	65-74	23.1	6.3	NA	15.9	NA	NA
Schneider	2013	Herdy and Uhlendorf (2011)	Brazil	Cycle	Women	19.5	NA	15-24	35.6	5.7	NA	21.5	NA	NA
Schneider	2013	Herdy and Uhlendorf (2011)	Brazil	Cycle	Women	29.5	NA	25-34	34	4.8	NA	21.3	NA	NA
Schneider	2013	Herdy and Uhlendorf (2011)	Brazil	Cycle	Women	39.5	NA	35-44	30	5.4	NA	19.1	NA	NA
Schneider	2013	Herdy and Uhlendorf (2011)	Brazil	Cycle	Women	49.5	NA	45-54	27.2	5	NA	17.8	NA	NA
Schneider	2013	Herdy and Uhlendorf (2011)	Brazil	Cycle	Women	59.5	NA	55-64	23.9	4.2	NA	16.1	NA	NA
Schneider	2013	Herdy and Uhlendorf (2011)	Brazil	Cycle	Women	69.5	NA	65-74	21.2	3.4	NA	14.9	NA	NA
Schneider	2013	Funk and Schneider (2012)	Germany	Cycle	Men	63.7624	NA	NA	29.2	4.7	NA	23.8	NA	NA
Schneider	2013	Funk and Schneider (2012)	Germany	Cycle	Men	72.7723	NA	NA	27.4	4.5	NA	23.1	NA	NA
Schneider	2013	Funk and Schneider (2012)	Germany	Cycle	Women	64	2.6	NA	21.2	4.3	NA	19.7	NA	NA
Schneider	2013	Funk and Schneider (2012)	Germany	Cycle	Women	72	2.5	NA	22.3	6.3	NA	20.8	NA	NA
Papp and Takken	2014	Itoh et al (2013)	Japan	Cycle	Men	24.5	NA	20-29	36.05	5.23	NA	19.14	3.6	NA
Papp and Takken	2014	Itoh et al (2013)	Japan	Cycle	Men	34.5	NA	30-39	33.09	5.38	NA	18.41	3.23	NA
Papp and Takken	2014	Itoh et al (2013)	Japan	Cycle	Men	44.5	NA	40-49	29.44	3.8	NA	16.37	2.99	NA
Papp and Takken	2014	Itoh et al (2013)	Japan	Cycle	Men	54.5	NA	50-59	26.38	3.96	NA	15.37	2.37	NA
Papp and Takken	2014	Itoh et al (2013)	Japan	Cycle	Men	64.5	NA	60-69	24.8	4.18	NA	15.17	2.49	NA
Papp and Takken	2014	Itoh et al (2013)	Japan	Cycle	Men	74.5	NA	70-79	24.66	4.18	NA	15.25	2.82	NA
Papp and Takken	2014	Itoh et al (2013)	Japan	Cycle	Women	24.5	NA	20-29	30.04	4.22	NA	17.46	2.64	NA
Papp and Takken	2014	Itoh et al (2013)	Japan	Cycle	Women	34.5	NA	30-39	29.72	4.9	NA	17.64	3.54	NA
Papp and Takken	2014	Itoh et al (2013)	Japan	Cycle	Women	44.5	NA	40-49	27.04	5.31	NA	16.07	2.83	NA
Papp and Takken	2014	Itoh et al (2013)	Japan	Cycle	Women	54.5	NA	50-59	24.39	4.33	NA	15.35	2.83	NA
Papp and Takken	2014	Itoh et al (2013)	Japan	Cycle	Women	64.5	NA	60-69	22.7	3.76	NA	14.99	2.87	NA
Papp and Takken	2014	Itoh et al (2013)	Japan	Cycle	Women	74.5	NA	70-79	20.799	3.04	NA	14.09	2.5	NA
Papp and Takken	2014	Itoh et al (2013)	Japan	Run	Men	24.5	NA	20-29	52.68	6.52	NA	28.1	3.65	NA
Papp and Takken	2014	Itoh et al (2013)	Japan	Run	Men	34.5	NA	30-39	40.84	5.9	NA	22.35	3.59	NA
Papp and Takken	2014	Itoh et al (2013)	Japan	Run	Men	44.5	NA	40-49	38.83	5.4	NA	21.96	4.13	NA
Papp and Takken	2014	Itoh et al (2013)	Japan	Run	Men	54.5	NA	50-59	32.41	4.75	NA	19.89	1.89	NA
Papp and Takken	2014	Itoh et al (2013)	Japan	Run	Men	64.5	NA	60-69	29.32	3.06	NA	19.1	3.2	NA
Papp and Takken	2014	Itoh et al (2013)	Japan	Run	Men	74.5	NA	70-79	25.83	1.99	NA	18.73	1.83	NA
Papp and Takken	2014	Itoh et al (2013)	Japan	Run	Women	24.5	NA	20-29	35.33	4.86	NA	20.41	3.36	NA
Papp and Takken	2014	Itoh et al (2013)	Japan	Run	Women	34.5	NA	30-39	33.39	3.85	NA	19.48	2.43	NA
Papp and Takken	2014	Itoh et al (2013)	Japan	Run	Women	44.5	NA	40-49	31.55	4.41	NA	19.59	3.19	NA
Papp and Takken	2014	Itoh et al (2013)	Japan	Run	Women	54.5	NA	50-59	30.26	4.77	NA	19.01	2.89	NA
Papp and Takken	2014	Itoh et al (2013)	Japan	Run	Women	64.5	NA	60-69	26.26	3.17	NA	16.73	2.8	NA
Papp and Takken	2014	Itoh et al (2013)	Japan	Run	Women	74.5	NA	70-79	26.89	2.36	NA	18.51	1.63	NA
Takken et al	2017	Bongers et al (2014)	Netherlands	Cycle	Men	8	NA	NA	45.3	34.7-56.9	NA	NA	NA	NA
Takken et al	2017	Bongers et al (2014)	Netherlands	Cycle	Men	9	NA	NA	46.4	35.5-58.2	NA	NA	NA	NA
Takken et al	2017	Bongers et al (2014)	Netherlands	Cycle	Men	10	NA	NA	47.3	36.0-59.3	NA	NA	NA	NA
Takken et al	2017	Bongers et al (2014)	Netherlands	Cycle	Men	11	NA	NA	48	36.5-60.2	NA	NA	NA	NA
Takken et al	2017	Bongers et al (2014)	Netherlands	Cycle	Men	12.0175	NA	NA	48.4	36.9-61.1	NA	NA	NA	NA
Takken et al	2017	Bongers et al (2014)	Netherlands	Cycle	Men	13.0175	NA	NA	48.9	37.1-61.5	NA	NA	NA	NA
Takken et al	2017	Bongers et al (2014)	Netherlands	Cycle	Men	14.0351	NA	NA	49.3	37.1-61.8	NA	NA	NA	NA
Takken et al	2017	Bongers et al (2014)	Netherlands	Cycle	Men	15.0351	NA	NA	49.1	37.1-61.8	NA	NA	NA	NA
Takken et al	2017	Bongers et al (2014)	Netherlands	Cycle	Men	16.0526	NA	NA	48.7	36.9-61.6	NA	NA	NA	NA
Takken et al	2017	Bongers et al (2014)	Netherlands	Cycle	Men	17.0526	NA	NA	48.4	36.5-61.1	NA	NA	NA	NA
Takken et al	2017	Bongers et al (2014)	Netherlands	Cycle	Men	18.0526	NA	NA	47.8	36.2-60.4	NA	NA	NA	NA
Takken et al	2017	Bongers et al (2014)	Netherlands	Cycle	Women	8	NA	NA	39.6	31.1-48.9	NA	NA	NA	NA
Takken et al	2017	Bongers et al (2014)	Netherlands	Cycle	Women	9	NA	NA	40.2	31.1-49.8	NA	NA	NA	NA
Takken et al	2017	Bongers et al (2014)	Netherlands	Cycle	Women	10	NA	NA	40.5	31.1-50.7	NA	NA	NA	NA
Takken et al	2017	Bongers et al (2014)	Netherlands	Cycle	Women	11	NA	NA	40.9	31.1-51.5	NA	NA	NA	NA
Takken et al	2017	Bongers et al (2014)	Netherlands	Cycle	Women	12.0175	NA	NA	41.3	30.9-52.4	NA	NA	NA	NA
Takken et al	2017	Bongers et al (2014)	Netherlands	Cycle	Women	13.0175	NA	NA	41.5	30.7-53.3	NA	NA	NA	NA
Takken et al	2017	Bongers et al (2014)	Netherlands	Cycle	Women	14.0351	NA	NA	41.8	30.5-54.0	NA	NA	NA	NA
Takken et al	2017	Bongers et al (2014)	Netherlands	Cycle	Women	15.0351	NA	NA	42	30.2-54.7	NA	NA	NA	NA
Takken et al	2017	Bongers et al (2014)	Netherlands	Cycle	Women	16.0526	NA	NA	42	29.8-55.2	NA	NA	NA	NA
Takken et al	2017	Bongers et al (2014)	Netherlands	Cycle	Women	17.0526	NA	NA	42	29.5-55.8	NA	NA	NA	NA
Takken et al	2017	Bongers et al (2014)	Netherlands	Cycle	Women	18.0526	NA	NA	41.8	28.9-56.0	NA	NA	NA	NA
Schneider	2013	McDonough et al (1970)	USA	Run	Men	42	4.7	40-44	40.5	4.7	NA	NA	NA	NA
Schneider	2013	McDonough et al (1970)	USA	Run	Men	47	5.3	45-49	38.4	5.3	NA	NA	NA	NA
Schneider	2013	McDonough et al (1970)	USA	Run	Men	52	5.3	50-54	37.5	5.3	NA	NA	NA	NA
Schneider	2013	McDonough et al (1970)	USA	Run	Men	57	5.7	55-59	36.2	5.7	NA	NA	NA	NA
Schneider	2013	McDonough et al (1970)	USA	Run	Men	62	4.7	60-64	32.6	4.7	NA	NA	NA	NA
Schneider	2013	McDonough et al (1970)	USA	Run	Men	64	4.2	65-69	27.7	4.2	NA	NA	NA	NA
Gargiulo et al	2014	Bruce et al (1973)	USA	Run	Men	36.3	7.1	NA	40.8	6.6	NA	NA	NA	NA
Gargiulo et al	2014	Bruce et al (1973)	USA	Run	Men	54.7	7.6	NA	33.8	7	NA	NA	NA	NA
Gargiulo et al	2014	Bruce et al (1973)	USA	Run	Women	33.3	7.9	NA	29.8	5.6	NA	NA	NA	NA
Gargiulo et al	2014	Bruce et al (1973)	USA	Run	Women	50.7	5.1	NA	25.2	3.4	NA	NA	NA	NA
Matecki et al	2001	Nagle et al (1977)	USA	Run	Men	13.8	0.48	NA	54	5.9	NA	NA	NA	NA
Matecki et al	2001	Nagle et al (1977)	USA	Run	Men	14.9	0.52	NA	56.3	5.8	NA	NA	NA	NA
Matecki et al	2001	Nagle et al (1977)	USA	Run	Men	16	0.18	NA	54	3.5	NA	NA	NA	NA
Matecki et al	2001	Nagle et al (1977)	USA	Run	Men	16.9	0.48	NA	54.7	6.7	NA	NA	NA	NA
Matecki et al	2001	Nagle et al (1977)	USA	Run	Women	14	0.18	NA	41.1	3.7	NA	NA	NA	NA
Matecki et al	2001	Nagle et al (1977)	USA	Run	Women	14.9	0.55	NA	41.2	3.7	NA	NA	NA	NA
Matecki et al	2001	Nagle et al (1977)	USA	Run	Women	16	0.41	NA	40.7	4	NA	NA	NA	NA
Matecki et al	2001	Nagle et al (1977)	USA	Run	Women	17	0.53	NA	40.2	4.7	NA	NA	NA	NA
Matecki et al	2001	Kobayashi et al (1978)	Japan	Run	Men	13.16	0.26	NA	45	5.34	NA	NA	NA	NA
Matecki et al	2001	Kobayashi et al (1978)	Japan	Run	Men	14.16	0.26	NA	48	5.49	NA	NA	NA	NA
Matecki et al	2001	Kobayashi et al (1978)	Japan	Run	Men	15.16	0.26	NA	49.1	4.41	NA	NA	NA	NA
Matecki et al	2001	Kobayashi et al (1978)	Japan	Run	Men	16.16	0.26	NA	50.2	3.14	NA	NA	NA	NA
Matecki et al	2001	Kobayashi et al (1978)	Japan	Run	Men	17.16	0.26	NA	52.2	5.09	NA	NA	NA	NA
Matecki et al	2001	Kobayashi et al (1978)	Japan	Run	Men	18.16	0.26	NA	51.8	6.31	NA	NA	NA	NA
Papp and Takken	2014	Nelson et al (2010)	Canada	Run	Men	36.5	2.3	30-39	40.6	7.3	NA	29.7	7.2	NA
Papp and Takken	2014	Nelson et al (2010)	Canada	Run	Men	44.6	2.8	40-49	38.4	7	NA	28.5	6.2	NA
Papp and Takken	2014	Nelson et al (2010)	Canada	Run	Men	53.5	2.8	50-59	35.2	6.5	NA	27.4	8.6	NA
Papp and Takken	2014	Nelson et al (2010)	Canada	Run	Men	61.6	2.7	60-69	31.6	4.2	NA	24.1	4	NA
Papp and Takken	2014	Aspenes et al (2011)	Norway	Run	Men	24.5	NA	20-29	54	8.7	NA	NA	NA	NA
Papp and Takken	2014	Aspenes et al (2011)	Norway	Run	Men	34.5	NA	30-39	48.8	7.7	NA	NA	NA	NA
Papp and Takken	2014	Aspenes et al (2011)	Norway	Run	Men	44.5	NA	40-49	46.7	7.9	NA	NA	NA	NA
Papp and Takken	2014	Aspenes et al (2011)	Norway	Run	Men	54.5	NA	50-59	42.1	7.6	NA	NA	NA	NA
Papp and Takken	2014	Aspenes et al (2011)	Norway	Run	Men	64.5	NA	60-69	38.5	7	NA	NA	NA	NA
Papp and Takken	2014	Aspenes et al (2011)	Norway	Run	Men	74.5	NA	70-79	34.1	7	NA	NA	NA	NA
Papp and Takken	2014	Aspenes et al (2011)	Norway	Run	Women	24.5	NA	20-29	42.9	7.6	NA	NA	NA	NA
Papp and Takken	2014	Aspenes et al (2011)	Norway	Run	Women	34.5	NA	30-39	39.8	6.8	NA	NA	NA	NA
Papp and Takken	2014	Aspenes et al (2011)	Norway	Run	Women	44.5	NA	40-49	37.9	7	NA	NA	NA	NA
Papp and Takken	2014	Aspenes et al (2011)	Norway	Run	Women	54.5	NA	50-59	33.7	5.7	NA	NA	NA	NA
Papp and Takken	2014	Aspenes et al (2011)	Norway	Run	Women	64.5	NA	60-69	30.6	5.1	NA	NA	NA	NA
Papp and Takken	2014	Aspenes et al (2011)	Norway	Run	Women	74.5	NA	70-79	26.5	4.7	NA	NA	NA	NA
Papp and Takken	2014	Edvardsen et al (2013)	Norway	Run	Men	26.5	2.7	20-29	48.6	9.6	NA	NA	NA	NA
Papp and Takken	2014	Edvardsen et al (2013)	Norway	Run	Men	35.2	2.9	30-39	46.2	8.5	NA	NA	NA	NA
Papp and Takken	2014	Edvardsen et al (2013)	Norway	Run	Men	44.5	2.7	40-49	42.7	9.3	NA	NA	NA	NA
Papp and Takken	2014	Edvardsen et al (2013)	Norway	Run	Men	55.3	2.9	50-59	36.8	6.6	NA	NA	NA	NA
Papp and Takken	2014	Edvardsen et al (2013)	Norway	Run	Men	64.5	2.5	60-69	32.4	6.4	NA	NA	NA	NA
Papp and Takken	2014	Edvardsen et al (2013)	Norway	Run	Men	77.5	3.1	70-85	30.1	4.8	NA	NA	NA	NA
Papp and Takken	2014	Edvardsen et al (2013)	Norway	Run	Women	25.6	2.7	20-29	40.3	7.1	NA	NA	NA	NA
Papp and Takken	2014	Edvardsen et al (2013)	Norway	Run	Women	35.8	2.6	30-39	37.6	7.5	NA	NA	NA	NA
Papp and Takken	2014	Edvardsen et al (2013)	Norway	Run	Women	45.2	2.8	40-49	33	6.4	NA	NA	NA	NA
Papp and Takken	2014	Edvardsen et al (2013)	Norway	Run	Women	54.9	2.8	50-59	30.4	5.1	NA	NA	NA	NA
Papp and Takken	2014	Edvardsen et al (2013)	Norway	Run	Women	64.5	2.6	60-69	28.7	6.6	NA	NA	NA	NA
Papp and Takken	2014	Edvardsen et al (2013)	Norway	Run	Women	76	4.5	70-85	23.5	4.1	NA	NA	NA	NA
Matecki et al	2001	Docherty et al (1991)	England	Cycle	Women	11.1	0.4	NA	43.3	5.5	NA	NA	NA	NA
Schneider	2013	Drinkwater et al (1975)	USA	Run	Women	19.0441	NA	NA	49.3151	2.67123	NA	NA	NA	NA
Schneider	2013	Drinkwater et al (1975)	USA	Run	Women	24.1176	NA	NA	40.7534	1.36986	NA	NA	NA	NA
Schneider	2013	Drinkwater et al (1975)	USA	Run	Women	34.1176	NA	NA	41.7123	2.19178	NA	NA	NA	NA
Schneider	2013	Drinkwater et al (1975)	USA	Run	Women	44.5588	NA	NA	39.589	1.36986	NA	NA	NA	NA
Schneider	2013	Drinkwater et al (1975)	USA	Run	Women	54.0441	NA	NA	34.9315	5.34247	NA	NA	NA	NA
Schneider	2013	Drinkwater et al (1975)	USA	Run	Women	64.2647	NA	NA	25.8904	3.0137	NA	NA	NA	NA
Schneider	2013	Sidney and Shephard (1977)	Canada	Cycle/Run	Women	63.1	NA	NA	26.4	3.4	NA	NA	NA	NA
